# Supplementary material for: A Risk Model Based on Immune-Related Genes Predicts Prognosis and Characterizes the Immune Landscape in Esophageal Cancer
Source: Pathol Oncol Res. 2022 Mar 14;28:1610030. doi: 10.3389/pore.2022.1610030 (PMC8958959; doi:10.3389/pore.2022.1610030)
Supplement: Supplementary file 1 [file DataSheet1.xlsx]

## Sheet: RNA-seq
id	TCGA-L5-A4OR-11A-11R-A260-31	TCGA-L5-A4OO-11A-12R-A260-31	TCGA-IC-A6RE-11A-12R-A336-31	TCGA-L5-A4OQ-11A-12R-A260-31	TCGA-L5-A4OG-11A-12R-A260-31	TCGA-IC-A6RF-11A-21R-A336-31	TCGA-V5-AASX-11A-11R-A38D-31	TCGA-L5-A4OF-11A-12R-A260-31	TCGA-L5-A43C-11A-11R-A24K-31	TCGA-V5-A7RE-11A-11R-A354-31	TCGA-L5-A4OJ-11A-12R-A260-31	TCGA-M9-A5M8-01A-11R-A28J-31	TCGA-R6-A6DQ-01B-11R-A31P-31	TCGA-LN-A9FP-01A-31R-A38D-31	TCGA-LN-A4MQ-01A-11R-A28J-31	TCGA-JY-A93D-01A-11R-A38D-31	TCGA-IG-A3YB-01A-11R-A36D-31	TCGA-IC-A6RF-01A-13R-A336-31	TCGA-VR-A8EX-01A-11R-A36D-31	TCGA-L5-A88S-01A-11R-A36D-31	TCGA-IG-A6QS-01A-12R-A336-31	TCGA-LN-A49U-01A-31R-A260-31	TCGA-V5-AASW-01A-11R-A406-31	TCGA-JY-A6FE-01A-11R-A336-31	TCGA-L5-A8NV-01A-11R-A37I-31	TCGA-L5-A8NN-01A-11R-A37I-31	TCGA-L5-A4OW-01A-11R-A28J-31	TCGA-L5-A88V-01A-11R-A354-31	TCGA-LN-A9FR-01A-11R-A38D-31	TCGA-LN-A5U7-01A-11R-A31P-31	TCGA-L5-A8NW-01A-11R-A37I-31	TCGA-L5-A43E-01A-11R-A24K-31	TCGA-2H-A9GF-01A-11R-A37I-31	TCGA-R6-A6DN-01B-11R-A31P-31	TCGA-IG-A5B8-01A-11R-A28J-31	TCGA-L5-A4OM-01A-11R-A260-31	TCGA-LN-A8I0-01A-11R-A36D-31	TCGA-L5-A4OT-01A-11R-A28J-31	TCGA-XP-A8T8-01A-11R-A36D-31	TCGA-LN-A8I1-01A-11R-A36D-31	TCGA-L5-A4ON-01A-11R-A260-31	TCGA-LN-A7HV-01A-21R-A354-31	TCGA-LN-A8HZ-01A-11R-A36D-31	TCGA-LN-A4A4-01A-11R-A260-31	TCGA-L5-A4OG-01A-11R-A260-31	TCGA-2H-A9GR-01A-12R-A37I-31	TCGA-VR-AA4G-01A-11R-A37I-31	TCGA-V5-AASX-01A-11R-A38D-31	TCGA-VR-A8EW-01A-11R-A36D-31
AHSP	0	3	1	6	0	1	0	0	2	3	3	4	4	2	0	2	4	0	1	0	3	2	1	8	0	0	2	0	7	0	1	1	1	1	0	2	4	0	0	7	1	3	3	5	1	1	0	9	0
ANGEL1	1575	2091	837	4043	2337	1227	5059	1569	1652	1552	2672	1680	2805	2528	3102	2817	3161	2297	1460	1311	3014	3862	2614	1931	2025	4082	2805	3193	3848	3377	3115	4071	4808	3261	1662	2393	1634	2532	2753	1309	2904	644	4607	4355	2958	4055	1364	5634	1592
ARAP3	659	1121	367	2957	1233	2499	565	1561	408	2275	1438	2484	3689	2310	1954	4020	1564	6822	327	1817	372	1215	1697	1408	2070	4874	5161	3111	2274	3966	2487	2415	4855	879	395	3104	1394	2880	1628	2262	4366	835	1133	1434	4235	1523	4084	1783	1180
PLBD2	2054	5036	1669	15592	3894	1942	5302	2940	1944	4473	3241	8132	10529	9004	6372	12310	3628	6767	2933	7204	7657	13417	7790	11438	6714	13129	11194	2959	21371	20399	8989	5835	7156	14908	7307	11834	5801	13110	4017	5153	12237	5270	7743	14057	11732	11719	12081	7220	5022
USP39	1388	1420	2042	2857	1474	2274	3681	1388	1015	2316	1828	4064	4732	3942	3651	3243	1949	6247	3642	2071	4039	4502	4687	4488	2866	4080	4607	10064	4705	5496	2726	3132	7114	5448	3977	5851	4392	3172	7288	4000	4306	4836	7723	7727	5917	3538	3286	4932	9068
HTR3A	6	25	163	31	24	29	2	38	2	48	5	658	107	6	126	7	7	144	105	39	1	0	18	3	138	1015	62	49	8	1	85	14	5	2	0	5	32	43	1	187	549	2	39	2	88	35	1	4	3
ZC3H12A	337	1011	1260	2140	1132	3428	2997	797	642	7872	718	11887	13126	2749	2679	3270	2591	19497	4548	3382	22176	3660	8387	1104	8504	4923	11642	5526	4271	11901	6811	12843	1983	12687	3027	16088	9277	8473	19078	19402	14293	8620	8683	1467	8747	2690	11974	8713	14900
RCN1	1245	2022	956	7963	2538	2244	6791	1391	885	7712	2105	10962	25598	4702	4077	6771	3933	4286	2420	8063	6513	5176	11811	12906	5820	2320	18092	4691	9993	6810	6840	6723	8117	18927	4159	7814	8359	6003	2801	6580	16359	3568	7285	3871	8632	2687	10068	9617	4661
DSE	465	1251	1611	4496	1043	1375	606	478	369	1185	1091	1096	2223	2988	778	6569	1211	3480	1656	4662	5446	8133	3152	3321	1376	578	4420	891	10932	3358	3758	609	1575	5097	7372	7957	3468	4448	2144	2000	1368	4029	2200	3685	2414	2053	9461	1887	3077
ZNF551	178	517	307	834	532	500	1705	389	221	1092	387	1028	1156	668	1128	1146	714	1139	580	600	281	529	2258	606	806	2722	1061	867	894	553	1749	1189	649	1426	248	1341	221	1648	625	307	960	600	651	700	1615	900	994	1416	556
AC002310.4	2	0	0	1	0	2	2	0	0	0	1	0	0	0	2	0	3	3	3	0	0	2	0	0	0	0	1	1	3	0	0	1	0	0	0	1	6	0	2	1	2	1	2	15	2	3	1	2	3
CST6	4	9	1494	7	3	192	41	13	0	17	30	54	30	4	61	30	16	1359	255	117	112	256	76	19	50	7	67	195	114	50	583	12	746	660	1838	38	199	9	142	156	52	81	117	685	322	37	164	146	260
METTL15	386	515	421	1003	744	421	1657	672	373	921	685	1599	1666	859	1008	1038	823	902	512	393	1008	948	465	715	1020	1149	1186	529	1204	1472	1791	898	1077	969	783	1654	1090	1450	874	504	2902	801	1141	1461	936	977	1551	1318	788
BACH2	110	186	374	1314	302	155	31	300	161	368	363	105	267	831	487	832	235	1072	595	416	453	974	21	457	229	327	223	275	958	783	955	98	106	84	124	1572	315	632	469	168	81	69	1045	1197	149	187	419	110	718
GPC2	9	14	15	20	13	37	18	12	10	44	29	14	8	66	151	45	49	20	55	26	83	232	76	378	23	113	116	36	116	83	80	43	38	37	44	451	114	40	115	212	49	93	107	260	45	31	695	30	93
MDC1	764	2590	1024	5259	1768	1042	3538	1643	783	3117	1769	10114	6819	3104	6683	4325	2870	2520	1998	2015	3829	5426	4941	4208	3078	4475	5718	7415	7025	7000	2939	3339	4848	5598	3175	10786	1504	4607	4560	1928	6493	3485	3962	4070	4365	3241	6908	4805	3342
RBBP7	3117	7251	5928	9219	4233	4136	7499	4168	2805	7289	3853	11515	18344	8444	9494	8179	8822	9296	6866	5256	9105	8690	14238	33036	6809	11498	22461	13396	6064	5838	10071	8702	19095	13922	7482	11253	7125	7165	7169	10770	6870	11902	10890	6657	5565	6270	8761	9678	11778
CYTH4	181	184	344	1113	712	72	123	65	170	636	147	592	1134	683	51	2136	591	879	274	453	1465	276	297	2594	1123	579	601	268	937	375	782	339	329	614	227	220	313	887	213	606	372	343	203	260	1251	628	722	964	272
BRI3BP	1393	909	1389	785	2202	2818	6252	3125	1243	6574	1765	17167	11407	1403	6665	3115	1520	3003	3147	1350	3647	3797	12064	1952	5275	6521	9265	7869	3939	2668	3846	4961	8046	6805	3054	6338	2423	5324	3403	2768	11524	6751	5043	4057	7156	6525	4478	7724	3387
UNKL	359	706	561	2011	931	599	1689	610	306	1610	911	839	1108	917	1644	1896	1836	1050	416	785	1002	1420	1046	646	615	713	1474	665	1195	1640	818	464	987	884	1006	1985	1734	1617	1506	1422	779	680	1428	1080	1410	1194	849	2524	1340
CEP41	345	351	241	827	463	168	502	479	221	542	598	660	1947	584	489	1095	1205	631	591	516	606	2370	1246	3759	467	1164	1036	134	1979	1763	984	65	1232	4470	732	949	708	510	2162	1097	506	945	1168	1164	1607	1691	901	959	1038
GBA	1082	1154	2433	3010	1658	1904	4887	1262	1085	3542	1581	3010	3183	2639	2597	3931	4132	6035	1966	2624	2800	3594	3641	4207	2665	6924	3604	8230	4249	3981	2841	3086	9861	5282	11123	2947	2448	3701	4886	1995	10969	4599	3387	3074	3246	3365	2283	5163	3000
SEMA4C	726	2629	1194	10317	1861	1644	2060	1024	804	998	2344	2961	2649	7129	3451	2876	3157	3027	2512	4120	2716	3920	1311	3687	2212	4212	3853	3913	5582	2407	1550	514	4255	4377	3549	9081	2548	3355	3834	10284	1520	3373	4481	4661	2382	3476	5445	3698	4569
AC012254.2	0	0	0	0	1	0	0	0	0	0	0	0	0	0	0	0	0	0	0	0	0	0	0	0	0	0	0	0	0	0	0	0	0	0	0	0	0	0	0	0	0	0	0	0	1	0	0	0	0
HDAC2	2622	2605	3141	4798	3343	4527	6646	3621	2360	8236	3714	13619	10925	5748	9979	6121	5131	9234	6133	3678	7572	10990	7899	7537	3661	8424	12381	9333	10156	3506	6901	10675	6162	18364	5869	9821	7645	8203	5494	13004	7522	10181	10425	7814	15695	6793	8379	8193	9501
FAM187B	4	0	0	2	0	0	1	1	2	32	5	1	1	2	0	1	1	0	1	0	1	0	1	2	1	1	3	2	0	0	2	0	1	0	3	2	9	0	1	4	1	0	0	5	0	10	1	1	2
TCEAL7	35	341	23	613	123	31	17	32	31	23	28	38	155	443	45	223	92	24	7	192	46	80	14	29	74	40	76	37	177	19	73	14	56	22	47	25	79	247	7	22	48	25	25	81	46	95	147	21	87
TP53	966	1070	2971	3515	1788	2601	7311	1800	874	2520	2153	7411	2220	2247	10859	4933	2093	7494	2052	1642	7131	1539	8818	1048	2428	633	1554	8820	8071	13589	4695	4179	8458	13119	1791	1543	6023	3881	751	11265	6764	4757	1835	3145	2230	8496	1752	10011	7546
SMO	291	778	2390	3433	729	461	164	438	363	177	1404	416	372	2397	3132	1717	645	371	3048	899	190	7273	108	8878	564	1198	492	623	6629	3431	1504	133	373	92	86	3678	2427	1429	4264	1779	166	3940	5284	3300	357	553	2402	495	5068
DDX59	397	581	685	1180	672	718	962	441	383	687	580	1006	1159	1537	2578	1346	1439	1089	746	440	855	1862	768	1100	709	1079	752	1480	1118	1091	832	800	879	945	943	3011	1823	718	1402	1064	2555	1328	1370	1190	1346	788	1063	980	1311
NDST4	11	9	0	0	13	0	9	13	10	53	10	10	15	0	2	12	1	2	0	0	0	0	1	0	10	36	9	1	0	2	1	3	0	0	1	2	1	23	2	4	12	1	0	5	0	3	0	2	0
TBC1D30	873	618	48	333	1247	757	1371	876	1214	942	908	3064	2204	525	873	1238	199	895	369	233	218	132	2726	67	1222	2876	1545	2189	267	499	1585	2071	2408	659	128	655	369	1791	196	709	2025	243	711	532	2268	1350	601	1309	282
HAGHL	31	54	45	90	87	310	941	72	29	49	106	182	104	244	67	138	383	856	251	83	620	490	104	223	229	600	440	756	259	204	127	247	616	259	186	210	826	224	323	1214	133	242	254	427	981	932	188	762	309
SLIT3	587	11388	1080	96491	11533	3579	350	2708	1237	344	5020	849	2454	27432	1437	19268	2530	7123	1119	8759	1017	4469	667	731	2392	1649	1404	1714	6926	10687	3996	548	2630	513	163	3873	957	2749	1223	529	2619	1427	1775	3724	1952	3233	4755	1749	1206
CD1A	10	0	530	0	22	60	18	1	2	154	23	4	51	32	58	164	261	33	64	7	308	32	20	39	50	52	58	13	1148	41	211	24	11	46	17	140	183	95	25	118	15	95	106	129	24	126	791	44	334
FCF1	641	1076	1013	2539	1142	1381	2989	1025	737	1595	948	1697	2736	2147	3219	1992	2771	2096	1933	1513	4217	4993	2636	2123	1553	2379	1963	3774	4567	4831	2130	3067	1943	3782	2869	3291	2890	1887	3156	1844	2586	1616	4600	5238	2345	3183	2347	3263	2614
EPDR1	122	451	105	1062	418	110	45	362	73	27	144	2954	203	778	903	1066	228	107	93	515	162	2166	1595	2992	322	2146	176	190	772	121	183	74	378	164	110	136	1281	538	51	1086	146	603	835	683	61	366	229	108	521
PSME3	3442	4331	5668	8012	5171	10868	12454	6240	2991	6689	4441	30499	18988	7850	11742	9523	8049	16537	15670	5920	14472	20691	26521	9407	8380	21806	17483	18889	13774	18542	13807	20692	12580	21121	7280	14798	11346	10784	15814	9917	24146	13322	19353	17245	22696	11701	12614	17416	15114
WASF2	5476	12658	32292	33892	10763	27273	33122	10426	6180	13122	9751	21447	16098	20233	56363	14847	21162	26563	18084	20364	19855	40154	15220	16568	15262	9851	15779	15693	34129	31797	29515	16248	15974	11930	23896	52131	58926	14835	66784	11734	21645	36221	34760	33648	26641	13641	20012	32490	26758
MARCHF10	1	6	1	4	4	4	1	2	0	110	0	8	8	6	7	31	7	40	11	3	48	200	2	18	4	5	8	4	36	26	3	6	8	21	4	12	16	9	36	36	9	30	28	27	11	5	64	8	29
EGF	1	1	37	8	2	325	1	1	3	105	16	870	551	60	1582	31	6	393	68	29	18	1012	81	19	5	21	80	10	187	326	98	6	57	42	8	380	400	73	33	644	579	82	604	68	19	7	296	3	239
C4orf51	4	0	0	0	2	2	0	1	0	15	6	2	4	16	0	5	2	0	15	0	2	17	1	0	2	14	7	19	0	92	2	2	39	0	0	2	4	5	72	19	0	1	0	15	1	0	32	3	27
DST	6139	29378	9524	80906	20064	38731	24019	18619	6834	12968	15134	35520	15472	64095	160407	31327	34667	28079	59551	46172	41596	72590	12632	36237	25223	21284	36117	19685	116235	97383	45173	15168	20157	22484	47467	140924	11766	26795	47071	40850	25273	82934	52192	27636	41062	16059	74540	22788	34086
DEFA3	0	0	0	0	0	0	0	0	2	0	0	0	18	3	7	0	0	2	0	0	0	0	0	0	1	0	4	1	0	0	0	2	0	0	11	0	1	0	0	1	1	1	1	0	1	0	4	0	0
TAOK3	2738	2424	2514	3405	3681	1846	6297	3213	2354	7046	3308	7750	6719	4622	2512	8016	2415	3470	2065	2174	2858	3748	7355	2595	7047	5193	6030	3852	7870	4082	6888	5764	7984	4019	3712	3547	3113	7377	1664	2053	8471	2392	2225	3999	8100	6035	4420	8879	1806
TAF6	834	1680	1474	3392	1336	1109	1396	1160	776	1746	1480	2209	4243	3144	2699	3068	4389	2521	1994	1886	5564	5881	6359	6997	2794	3964	4145	6711	4716	8785	3062	3594	2754	8769	1880	8932	1948	5056	3984	3706	3328	3704	5351	3721	5050	3771	6311	3021	4875
RTN1	74	624	52	863	319	44	18	95	147	154	136	133	540	287	168	1902	468	56	29	229	57	105	24	91	323	273	112	77	260	126	177	41	139	97	32	143	280	883	20	187	107	84	287	140	126	1026	86	153	67
IL1RAPL2	0	10	0	25	2	0	0	0	0	5	1	3	22	32	204	14	2	1	0	0	0	15	0	14	2	0	1	9	49	1	4	0	3	0	0	13	10	6	1	28	2	2	117	13	1	5	0	0	12
DIO3	14	31	17	124	7	58	5	7	8	6	27	8	54	57	10	38	28	22	0	33	130	8	7	1	6	75	56	36	31	0	4	1	270	2	51	4	7	15	10	4	11	2	5	101	9	20	81	18	1
PRPF18	269	336	340	607	377	351	588	396	273	462	360	742	798	483	721	692	863	938	389	308	549	987	638	550	560	553	644	1182	325	479	667	601	477	1056	606	517	567	576	494	595	794	728	536	880	581	573	583	661	930
ADAD2	10	1	148	25	3	227	1	3	3	17	28	9	22	33	206	23	277	232	142	31	16	117	2	1	12	8	2	17	56	76	34	0	21	10	17	221	156	0	235	85	8	50	79	470	11	3	120	2	355
JAM2	581	3796	370	10146	1605	217	412	638	466	275	998	390	864	7033	428	2618	1397	385	66	1660	187	372	172	207	1148	302	318	140	566	114	995	208	354	215	49	772	194	853	202	117	508	329	168	828	229	1079	807	445	256
CBR4	869	905	767	1837	1113	886	3283	1206	832	1505	1230	4941	1705	1076	1026	1225	1210	1923	848	580	1233	1637	1388	495	1010	1358	1324	612	709	2157	1628	2119	570	1097	519	2114	743	1002	1374	693	4636	1015	1005	2156	1525	863	1067	2924	1011
SLC66A3	802	1238	463	3109	1374	551	3682	1017	940	1332	1054	1627	3051	2340	1188	2466	1128	1793	819	1296	1491	2215	1748	1364	1339	1432	2679	3254	2186	843	1531	1921	2161	3771	2813	1236	1683	2175	1063	1043	2674	2726	1246	1780	1780	2649	1478	4201	1229
CHPT1	4646	3975	1100	3643	5907	768	2231	5910	2638	4788	4466	2022	5569	2754	2009	4196	1027	1146	1613	1313	754	762	3187	1796	3757	6695	5534	2178	1107	929	1834	2422	2836	2082	130	3291	614	5621	329	1899	5808	502	2391	2801	5922	2988	349	2526	2040
TEX13A	0	0	0	0	0	0	0	0	0	13	0	2	0	0	0	0	0	0	0	0	3	0	0	2	0	2	2	0	0	1	0	0	0	0	0	0	0	0	0	1	1	0	0	1	0	0	0	0	0
YY2	22	48	26	179	64	41	159	43	26	183	49	126	175	66	108	125	94	71	48	52	84	141	134	552	75	234	129	73	112	85	131	162	203	88	70	272	54	124	95	69	69	40	101	99	45	107	110	182	57
SPEG	130	13381	993	30364	964	2244	271	298	151	280	771	2837	176	15751	2762	1892	4629	1611	245	7429	498	3105	232	937	1223	491	522	137	5461	3747	277	432	1059	769	687	4608	1814	868	544	3197	802	709	1071	2207	814	2343	2640	283	5230
CDK6	4754	3594	1504	4602	8220	5876	25606	6826	3687	3601	7890	9275	13125	5235	6304	16324	5648	9581	3515	4933	16625	23941	7250	6317	8291	9509	39355	12763	26899	52553	17277	6230	4127	7584	6212	42540	6829	23170	19137	2210	12623	9565	15876	10171	35902	7840	33717	22557	3655
KDM4D	41	32	18	66	49	36	66	34	32	34	55	99	113	24	167	55	153	59	59	38	84	113	53	265	39	72	62	50	200	232	75	24	67	37	39	116	89	28	131	86	75	145	106	115	111	60	165	106	94
CST5	0	21	3	1	1	2	1	1	0	2	0	3	1	30	10	9	284	1	1	28	3	2	5	1	2	2	3	0	7	1	3	1	26	0	1	2	2	4	1	8	9	6	0	31	1	7	1	1	0
TNFSF12	369	1951	311	4706	755	291	451	238	482	393	537	245	995	2476	298	1543	1025	292	152	1430	408	418	369	1770	821	862	674	795	753	283	552	324	682	872	393	233	429	882	165	502	603	440	285	602	588	816	424	602	335
ARL14	1226	244	100	57	1022	14	1171	2884	548	1088	671	1115	5007	11	10	654	544	35	13	4	18	39	494	2	3405	179	1567	144	39	29	251	7435	259	450	21	52	19	1440	8	106	1959	3	11	13	1757	2432	213	2002	23
MUC2	1	18	3	4	0	39	97613	12	6	10267	9	197	1739	2	9	186	13	349	2	38	0	3	110	18	891	23	97822	42	2279	1	190911	101	450	17	30	796	17	718	59	13	13644	3	6	6	604	54766	299	33906	23
AC091959.3	4	4	2	15	5	6	9	7	2	31	7	8	11	2	3	7	13	10	7	3	6	10	10	10	6	11	11	14	9	29	15	6	10	4	7	11	6	6	20	5	29	8	18	14	21	8	14	13	13
FEN1	245	332	617	656	323	1154	2375	1533	177	1239	452	5160	5568	1468	3277	1340	992	2885	2548	1247	5324	3581	7661	7075	1410	8869	3768	3663	3560	5301	1884	1833	3780	7226	2373	4074	2436	1563	4981	2411	1346	4058	5237	1979	2744	2495	5584	4418	2537
KRT6C	352	2	85585	0	204	28617	1	32	1	347	1751	10691	32	654	14084	0	525	984	70687	19626	89359	24420	45	73	2446	9	370	17276	935	9246	450431	21	8	35	26259	17797	41398	1	2988	16668	3519	8917	22288	17819	15235	2	9385	1	70061
B3GNT5	684	777	4463	1194	1113	4927	3747	1285	372	2857	668	4806	10016	3989	20659	4559	3129	14383	9855	4429	8791	5094	8636	3117	3787	3213	6758	3682	4358	22378	15690	6981	2483	2408	12009	28049	6915	6746	8463	59136	11394	6995	11379	11036	9957	2688	15070	6727	31281
SLC6A2	0	16	15	489	7	2	1	3	0	16	7	11	5	156	22	19	166	2	9	135	239	533	5	11	10	38	4	5	474	421	124	1	4	1	535	114	131	0	174	194	6	129	175	89	24	2	395	0	222
METRN	840	989	450	1943	916	919	3609	594	960	266	1100	1271	721	2229	262	355	1948	3480	1114	1736	2374	914	406	1113	412	376	1682	838	1478	631	327	673	2457	780	2599	1199	5410	370	1170	1959	566	2943	2063	1832	1603	1483	949	2051	2493
NXT1	250	594	685	1079	324	979	845	381	312	481	410	1411	1544	1560	814	924	1452	1622	1660	1322	2513	1346	1964	2245	1331	2279	1780	2691	1458	2453	1138	1711	1533	1852	1365	1037	1937	1684	1155	3338	1738	2107	2292	837	1838	1646	1801	1735	2872
ARPP21	0	79	0	119	0	1	0	1	0	25	3	0	0	6	1	0	1	2	0	7	0	0	0	7	0	0	7	0	0	1	0	0	0	0	0	0	2	0	1	0	200	0	0	6	0	0	0	0	0
ARHGDIA	5014	7435	13318	16142	8468	17646	9541	10137	4789	11804	5628	29093	26660	15815	11437	16129	10546	44324	15895	17181	31419	18397	35691	21693	16477	18826	17899	26207	25965	18638	14285	23095	14117	42323	49088	16180	29595	17062	22268	17761	22817	19736	27926	17880	24545	22740	19437	16176	18784
TRAK1	7927	7250	4834	10380	10016	3921	26472	10239	4353	12630	10980	16446	7226	10301	6191	10261	5872	9547	4924	3422	3544	3947	6587	4645	13159	5557	14247	12675	7012	6574	12625	24357	9346	6006	2690	6421	3330	12220	5546	2135	21240	2095	7527	5651	14219	12422	5100	27771	7096
POC1B-GALNT4	7	15	5	28	25	11	20	14	4	44	10	36	87	25	22	51	9	33	6	8	3	24	60	18	55	82	46	19	15	40	45	75	20	10	10	37	14	68	16	12	135	13	27	29	50	23	25	35	21
CCBE1	703	2533	60	39	1174	186	0	1185	182	79	900	41	28	54	384	44	92	40	9	63	343	191	11	1296	55	216	59	23	380	140	57	14	39	25	16	9	47	39	13	74	116	28	130	229	31	38	61	240	193
LHX4	48	72	42	139	128	72	210	103	42	267	148	122	85	37	283	322	151	247	53	25	120	236	498	112	204	247	322	133	151	225	280	271	172	106	110	740	185	223	214	164	397	111	162	86	275	276	296	177	46
GNG5	3202	2707	4015	4596	3954	4320	2173	3880	2819	7575	3460	5218	8182	4126	3544	5569	2532	7459	4770	5295	9579	4547	5637	6653	6808	4583	5812	4723	4815	3092	5837	8626	5560	6265	5314	3926	6022	5274	3168	7940	6101	6747	3907	2708	8617	6643	5801	4132	6016
SDF2L1	727	439	459	663	1200	1111	1324	1304	1029	1250	744	1923	2647	837	872	1000	391	929	864	1123	1682	1463	2769	2008	2034	1430	2079	4059	1061	1833	719	4140	1879	2006	1433	718	1688	1558	649	1377	1633	1681	2501	1482	1668	2068	1321	3001	2957
CFAP20	497	529	675	946	727	717	1047	675	460	845	830	2170	2459	966	1445	955	1490	1557	1235	1198	2030	2191	1317	3039	1219	1579	1569	2096	1791	1876	1132	891	1880	2898	2192	1830	2565	1058	2771	3162	2100	1558	2568	2220	2332	1005	2322	1370	3291
NSMCE1	1334	1739	1696	2938	1426	1180	2862	1115	1253	2017	1511	2776	3309	2299	1148	1741	2931	1689	2491	2799	4186	3106	2042	4113	1748	1064	2493	5007	2096	1924	1891	2718	2156	1812	4876	2302	3879	1208	4123	3701	2037	4880	3304	1965	2352	2560	2531	3406	3799
MS4A13	2	0	0	0	1	0	0	0	0	11	2	0	0	0	1	0	0	0	0	0	0	0	0	0	0	0	1	0	1	0	0	0	0	1	0	0	4	0	0	1	0	4	6	1	0	0	1	0	0
MPZL1	3351	5353	5155	21084	7239	8109	24225	6239	3514	10031	5925	18865	17615	14812	12676	16201	6430	12868	10483	9127	14615	16661	17889	13063	9286	13046	15678	14174	25350	20630	11357	13021	11246	8062	28721	16314	9835	12971	7853	9554	28922	14275	10923	8567	16241	11270	15965	20569	13543
SERPINA11	0	1	41	0	0	2	1	2	0	12	4	0	2	19	2	0	1	1	53	1	0	117	1	2	0	38	2	0	6	1	3	0	0	0	0	773	3	3	15	6	4	0	10	125	2	2	29	1	22
NDUFS1	8767	9799	5812	12992	12077	5179	14574	11614	6011	10263	12003	15184	9446	11453	10021	7635	7171	8007	4530	2912	5342	8818	10316	4918	7692	11449	10574	10977	9886	13055	8803	7981	7456	6448	5262	11215	2261	10723	7561	3808	13520	3888	6822	9520	17591	7781	5126	11429	7404
MAGEB10	0	0	0	0	0	0	0	0	0	4	0	0	0	1	1	0	0	0	1	1	0	0	0	1	1	8	2	0	0	0	0	0	0	0	1	4	0	1	0	1	1	1	0	0	2	3	2	0	0
LRRC58	2390	4830	1995	11455	4301	4602	10536	4203	2580	3907	3449	7576	10911	7238	26234	8181	7115	6932	4343	4332	3491	14777	12733	10573	5807	9094	16073	6269	14835	22083	10746	7418	8905	14261	6533	26687	4969	9745	8077	4921	10562	4664	16595	13305	13069	4690	11579	8808	13119
JPH4	57	182	1	118	111	53	15	41	39	51	123	4	24	70	11	59	19	10	7	25	7	9	6	43	35	10	19	9	49	22	36	17	14	16	5	51	15	17	10	6	12	8	34	26	10	33	17	14	2
CT47A2	0	0	0	0	0	0	0	0	0	0	0	0	0	0	0	0	0	0	0	0	0	0	0	0	0	0	0	0	0	0	0	0	0	0	0	0	0	0	0	0	0	0	0	0	0	0	0	0	0
GLYCTK	293	201	110	249	624	227	1898	432	289	1568	290	369	502	121	82	941	128	384	121	127	75	115	1152	313	526	3708	1078	1335	108	128	419	679	810	506	63	100	209	770	187	167	943	204	147	72	546	603	212	1494	101
UGT2A2	0	0	0	0	0	0	0	0	0	4	0	0	0	0	0	0	0	0	1	0	0	0	0	0	1	0	0	0	0	0	0	0	0	0	0	2	0	0	0	2	1	0	0	0	0	0	0	0	0
KLHL41	11	322	19	1962	21	27	21	21	2	42	13	20	36	154	6	45	44	7	11	38	3	11	33	2	34	19	51	10	7	5	19	10	8	15	11	101	2	19	5	12	36	10	5	6	17	31	17	28	2
HUNK	62	169	73	317	308	270	398	206	116	90	545	591	197	268	742	622	407	60	457	247	143	183	2513	323	192	4877	133	68	332	183	297	30	88	30	64	876	296	411	111	269	93	1172	120	338	80	175	224	524	354
GPAT3	1133	496	681	418	1077	1041	801	1699	610	878	625	552	1393	314	1840	486	99	577	405	83	142	266	364	57	1512	1670	381	294	558	1340	654	3519	925	2025	347	480	1023	822	1265	321	3628	21	1989	287	1656	482	168	1564	1591
MYBPC3	270	212	1	20	484	16	32	340	164	173	417	37	36	9	4	75	17	14	5	9	10	9	34	27	31	19	60	47	10	17	21	92	29	10	2	4	56	37	10	9	343	8	15	17	39	86	9	33	5
MGST2	1130	787	5363	1366	1400	2431	3438	1381	841	4435	1363	4980	3416	1562	1159	2214	3743	2312	2712	1628	2857	1784	2284	2159	2275	2440	3849	4191	1326	1883	2700	4423	2176	2052	3384	1748	6070	1196	3167	2868	5335	1847	1155	2952	2487	1665	5550	6027	5664
PSG7	0	0	3	0	0	0	0	0	0	23	0	0	0	0	0	1	1	0	0	2	6	0	0	3	0	2	2	0	2	1	5	1	3	0	0	0	4	0	0	0	0	0	0	1	0	0	7	0	0
TNK1	785	436	878	348	1176	975	1768	1372	528	1231	789	1091	927	750	1344	669	1916	1439	1718	1215	2071	1552	1661	938	1752	1303	1917	1224	2142	1776	1253	1399	1644	3783	1221	2255	2056	774	1670	1693	3060	1537	1271	2559	1420	1134	1921	1902	1790
TUBA1B	2262	4171	10149	19606	5319	11045	11467	9472	1465	11478	3385	23999	25341	17044	17941	18231	8861	20807	16550	21827	37247	25758	33739	38118	13201	44891	18261	43847	25197	36251	15421	10394	27004	19839	18308	32120	18889	14593	23773	19298	14723	26455	39034	27849	23158	18088	20004	22374	28424
XKR7	8	30	30	3	39	0	6	24	17	37	37	6	125	1	5	6	162	3	1	3	7	4	12	4	259	198	97	2	4	2	0	4	7	5	0	1	0	7	1	4	11	4	3	1	7	119	4	62	2
SMIM36	0	0	0	0	0	0	10	0	0	115	0	2	1	0	7	1	3	0	0	0	3	17	8	3	7	1	2	9	3	12	6	2	2	13	1	7	9	1	1	0	4	0	2	1	4	13	5	3	5
PBOV1	4	17	0	0	32	0	18	21	9	50	13	31	11	3	4	15	2	0	4	0	0	0	27	0	5	2	23	4	1	1	15	42	4	1	1	3	2	19	0	3	13	1	1	1	26	36	1	11	2
CEBPG	1554	2137	1962	3601	2292	3566	3931	1731	1902	2715	2004	7258	5309	3214	5171	4685	3511	4831	4062	1211	2521	6855	7266	2603	4110	13400	7465	5104	7783	6719	8531	5535	2464	4263	4027	6881	4267	2725	2930	3601	16002	4379	5169	4918	10873	3256	6081	5845	5694
DCTN2	3840	4330	9045	8854	5079	8667	3417	4582	3154	4224	4496	6188	6016	6666	5727	5006	4173	8949	5633	5101	7967	7513	4867	6811	5419	8921	6104	13539	9304	8365	7733	5714	6697	5821	7985	8252	8408	5147	6006	6694	8058	8301	8813	8822	9820	5792	7822	4933	9708
SPO11	0	0	0	0	0	0	1	0	0	2	0	0	0	0	1	1	0	1	1	0	2	1	2	0	0	2	6	0	1	0	1	0	0	0	0	2	0	0	0	0	0	0	0	1	0	1	0	0	0
RFPL3	2	2	0	6	5	0	4	0	0	9	0	1	3	1	1	2	0	0	2	5	0	3	1	2	3	2	1	0	0	1	4	6	1	1	0	4	1	2	0	9	7	0	2	3	1	0	4	3	4
PTF1A	37	26	0	0	48	0	0	62	30	0	73	0	6	0	1	1	3	3	1	0	0	0	0	0	0	0	1	0	0	0	1	1	0	0	0	0	5	0	0	2	0	1	0	0	0	1	0	0	0
C1orf159	412	446	834	683	779	704	1011	660	250	1407	708	1309	841	568	863	1054	1781	822	910	749	2135	1645	1518	1019	1005	866	2065	1090	1165	997	1129	1091	1192	2588	2092	2263	2065	1185	1372	1330	1539	792	1293	729	1434	1840	1927	1505	1266
DRAM2	1694	1205	1532	2064	1879	1203	1382	1438	1250	3897	1833	1809	2884	2877	2576	3542	2331	2658	1292	956	1893	2249	2422	2098	2431	1908	2538	2747	2201	1656	2703	3799	2401	2864	1301	3024	1763	2232	1847	1704	4208	2207	2111	1457	1874	2642	2494	2123	3647
PSG3	0	1	0	0	0	0	0	0	1	18	2	2	3	0	1	2	2	0	1	8	0	0	1	0	1	8	55	0	2	1	4	0	122	0	2	4	1	0	1	1	4	0	0	1	1	0	4	0	0
PRDM15	261	443	723	1135	598	705	1178	649	280	651	633	1092	808	754	1461	1293	1495	1523	793	540	776	2304	1423	798	751	1437	1060	908	1392	1745	1498	1158	1011	718	822	1701	774	849	1052	809	1396	1411	1227	1351	1165	977	1641	1474	751
MYCBPAP	17	18	1	56	24	11	6	15	9	158	73	7	45	51	139	28	46	34	7	13	23	97	73	179	43	79	55	15	149	56	59	7	28	5	11	31	48	68	192	35	86	58	48	43	58	80	104	13	20
VAT1	2051	6244	22431	18990	5001	5488	6911	2666	1884	1501	3070	5416	4323	11191	7781	11133	12094	11909	5154	5977	5590	15373	2309	18950	3532	26432	5656	19000	12535	7590	9770	3787	15674	16249	4667	4658	6466	6235	5770	11148	4886	8203	9315	12310	13824	7896	4035	6604	4908
NOMO3	304	72	405	916	516	224	947	529	204	1422	312	608	1079	82	406	816	476	341	199	119	107	412	888	105	537	957	809	1171	178	458	133	246	886	158	220	213	186	952	129	277	657	60	703	191	816	511	613	948	1019
ADGRG1	9544	7023	9836	4685	10233	13716	51797	12056	11281	12071	12068	42151	19057	11470	16894	10830	32788	45168	17946	7800	21173	23331	22438	1029	21452	7228	29649	56387	40446	25652	14106	22928	44502	29326	26804	25197	21631	10050	38008	22137	33512	7492	27176	48241	63050	13548	32654	40107	40033
ACSF2	2244	1104	718	548	2459	171	1179	1363	1127	1613	2334	452	1967	448	472	1119	2426	518	469	321	305	563	772	1400	1009	5203	1465	1939	1246	1103	684	1353	1435	2594	1620	1024	240	783	407	1765	2148	1021	903	437	1245	673	610	1360	805
MAGEA12	3	0	13	0	12	0	7	0	0	65	0	0	469	2	3	0	0	0	901	4	0	8	8	2	0	2940	3	11	0	2	0	0	6	0	1	2881	0	0	0	5	9	2175	4	182	0	9	2249	1	8
DIP2C	817	5056	1134	12726	1769	858	3096	1353	738	1642	1492	3355	2340	8870	1199	3245	4768	1781	821	2512	1505	2756	3021	2097	2339	157	1517	1134	3170	1575	1960	713	2450	1817	694	3603	1502	2586	997	1437	1313	1670	1082	3341	2049	3664	1653	3510	1381
UNC93A	2	0	312	0	0	519	66	4	1	27	5	123	599	0	51	71	5	139	52	10	41	18	311	0	159	173	675	3954	106	139	642	200	170	1	31	4	51	22	21	17	212	0	72	811	202	339	146	141	389
MELTF	116	197	193	636	288	433	2457	209	79	547	865	4066	6926	3087	5054	858	1602	1238	1900	759	2704	1164	25573	23970	1070	2082	8549	9847	2587	17262	745	3659	5585	9327	1031	14650	10253	562	3226	5872	1616	1506	4156	4322	18884	1263	8471	4110	6856
GFOD2	430	1008	5238	3023	861	2594	2661	725	370	2038	691	1858	1693	1907	1677	1938	1702	4534	2379	1411	1180	2539	1474	1996	1627	1748	2125	2022	2122	2063	4323	1799	2539	2623	2571	2594	1440	1171	2064	1984	2628	731	1985	2903	2798	1698	1787	2621	3119
ATL2	1420	6365	3991	11612	2399	4066	4276	2201	1350	2982	2950	5815	6874	10709	9721	4361	5981	20547	5461	2412	6953	8756	5227	2686	5125	4975	7950	8302	8533	8628	6711	4885	5491	16851	6643	11502	7739	4056	6783	7893	7808	8225	10425	8784	6896	3703	9638	5416	8658
OR2H1	0	0	1	2	0	0	0	0	1	30	0	0	1	1	1	3	0	0	0	1	1	1	0	7	1	2	10	0	0	0	1	0	0	0	0	0	3	0	0	4	26	1	0	3	1	0	0	1	1
ABI3BP	517	15343	795	79097	5952	8857	489	1767	706	864	1658	295	1078	20739	762	17201	1917	1141	278	7217	343	104	94	483	2187	415	706	106	3210	201	2661	384	752	115	217	1395	92	3945	83	99	2326	256	349	667	819	2006	518	807	169
ZNF623	938	1485	1376	3883	1957	1469	4492	1293	930	2382	1545	2352	2677	1764	5868	3535	3903	3372	1423	1137	3224	5404	3261	3305	1503	4860	3734	2659	4817	5556	2894	5722	3371	3208	2309	4912	2090	2374	2651	1357	6583	2083	3604	5554	3022	2575	2327	4498	2724
KRT78	19	2	86430	0	2	6389	0	0	0	115	930	1097	62	17	8609	1	271	3176	21059	755	40	24	34	24	1489	2	133	2408	12	47	33042	9	133	8	4237	256	180	3	419	1123	44	5	1959	66	5979	3	70	9	1338
HIRIP3	449	661	433	1277	546	448	873	443	419	609	587	1077	1505	1008	749	638	1225	1005	652	679	1654	1012	1053	1080	593	1117	1216	1396	573	1276	683	689	1146	929	1852	1257	797	355	1751	593	705	1446	1124	1133	811	851	1053	915	1231
LPCAT3	1229	1014	1427	2311	2377	998	7494	2270	1095	4249	1559	1479	2385	1981	1899	1650	7386	1553	1216	1420	1524	2000	2790	1411	881	3088	2121	2459	3486	3765	1576	3446	2054	2001	1129	2059	1765	2435	3152	1393	3787	3660	3066	3964	3095	2248	2050	7769	4829
COX16	1410	567	653	684	1337	742	994	1151	876	870	1341	1121	1590	726	743	793	1218	1125	1217	654	1670	1016	1442	1874	994	1020	1061	1410	992	1465	993	1310	924	1352	1333	892	1569	998	1129	1028	1167	827	1447	1098	929	1500	695	1323	1343
CH25H	35	1352	499	621	97	511	31	121	67	32	73	71	537	2282	219	557	89	117	203	258	779	68	8	5379	476	43	106	63	150	52	410	35	272	69	41	72	1398	1290	71	152	154	204	2303	147	30	388	210	67	905
RCN2	1622	1892	1950	5742	2213	2615	3768	2355	1169	3297	3473	9569	11429	4215	7405	3888	4415	4741	3804	3736	4442	10621	5667	9294	3212	5140	9063	8043	6568	4241	5333	4434	6943	8800	6854	11788	4118	5117	4394	11567	5106	9165	9986	5073	4507	3101	8533	4478	8931
GLP1R	8	54	1	4	64	0	34	31	146	114	32	26	50	7	7	21	3	1	2	8	4	1	3	7	18	249	2	4	8	2	11	2	3	24	2	87	5	2	4	1	11	3	2	2	3	47	3	52	16
REXO2	2121	1547	2027	3323	2129	1547	1992	2352	1086	1393	2543	2612	2483	2396	1626	1996	2171	2930	1897	2169	1869	3049	1781	5131	1253	2018	3436	2091	2584	1777	3374	2063	2022	1248	2967	1241	3205	2009	1202	1636	2245	6142	2718	1900	3931	2267	2819	2320	2203
OR10H4	0	0	0	0	0	0	0	0	0	1	0	0	0	0	0	0	0	0	0	0	0	0	0	0	0	0	0	0	0	0	0	0	0	0	0	0	0	0	0	2	0	0	0	0	0	0	0	0	0
AL049844.1	2	0	1	1	2	0	1	2	3	20	0	4	4	0	2	8	0	0	0	0	1	0	1	1	2	1	5	1	0	0	1	4	1	2	3	1	2	2	0	3	1	0	0	0	0	0	1	0	0
TRARG1	0	20	3	104	36	2	1	7	45	64	20	0	1	0	5	3	0	1	1	1	1	2	1	7	2	0	6	0	0	2	0	3	0	4	1	0	6	3	2	9	4	0	1	1	2	9	2	3	0
ZNF98	2	6	0	27	8	0	1	2	0	59	11	4	1	3	0	4	0	4	10	2	0	1	1	1	3	218	12	0	2	2	0	1	1	1	2	1	6	2	1	4	0	139	0	6	0	6	8	5	3
TEX49	11	10	0	4	21	2	21	45	6	69	42	12	92	1	0	13	0	0	1	0	0	2	9	0	17	4	15	0	0	0	39	39	1	0	0	0	1	18	0	1	12	0	0	0	3	12	2	9	0
OCM2	0	0	1	0	1	0	0	0	0	39	0	0	0	0	0	1	0	0	0	0	0	0	0	0	1	0	6	0	0	0	1	1	1	0	0	1	3	0	0	3	0	0	1	3	0	1	1	0	0
ACKR1	309	4432	1075	16972	1787	1979	599	818	817	231	803	642	1165	17047	277	3387	709	2192	98	4053	155	3	33	332	1260	164	293	115	288	47	1355	117	311	22	38	271	11	716	198	60	744	1151	377	115	136	3016	610	1134	329
CHRND	0	7	0	0	10	6	3	2	2	124	2	1	2	3	5	0	5	0	2	0	10	5	3	1	1	15	25	3	1	8	0	5	12	1	0	10	7	0	0	2	2	4	7	45	1	23	1	1	4
CCDC51	249	245	409	662	340	1274	1961	297	169	657	291	920	729	690	922	793	476	1526	761	487	936	589	886	1019	445	1168	914	1895	707	1080	770	1069	1039	1163	461	569	1090	616	1121	535	970	843	1986	607	1719	928	709	1531	1133
SAMD8	853	3180	3835	7364	1800	2113	2110	1681	679	1711	1489	3389	4955	5762	6738	5098	1649	5441	2010	1445	2583	5384	3632	2206	2180	1867	3224	2264	4712	5442	6166	2696	2009	3407	5727	8144	3949	4041	6272	1483	5700	4316	5667	6793	5081	2097	5758	2819	5892
WDPCP	465	386	135	640	489	145	372	1014	412	355	719	317	338	588	591	469	303	384	428	193	164	577	232	321	517	422	497	313	533	692	396	277	347	465	209	1418	397	414	748	542	600	443	659	874	346	326	835	437	781
ADCK5	172	195	603	318	330	404	865	329	182	1061	283	500	536	302	614	854	750	983	465	202	1217	1625	2284	1023	639	872	1749	1098	1337	480	677	2149	1177	831	1305	774	1337	773	721	1034	1579	1309	926	1686	766	882	962	1154	1180
WDR53	107	176	270	422	182	194	344	184	118	283	196	331	842	456	875	326	515	471	413	330	1219	778	645	777	244	636	614	669	729	1978	406	678	333	389	946	1010	1382	311	793	692	620	990	1226	706	460	427	1163	384	1126
CNTD2	3	9	2	12	7	7	343	4	7	15	10	55	28	19	27	41	72	138	53	230	302	96	107	9	12	121	570	347	78	36	57	53	220	132	261	24	51	73	61	79	335	237	40	121	218	152	82	147	65
P2RY11	135	202	162	275	231	384	522	235	158	249	182	539	512	229	233	308	924	525	330	122	630	1001	417	210	268	538	613	123	259	357	362	584	254	510	267	365	572	320	182	466	572	468	224	607	322	863	443	607	216
HSPA6	22	121	46	181	72	71	8	523	169	80	327	344	341	206	141	769	127	142	184	663	3003	235	136	718	171	139	488	261	388	956	273	82	137	287	1398	136	1250	65435	209	2313	10317	174	736	228	1269	172	8549	131	23446
SCN2A	168	111	31	702	212	195	104	133	130	84	407	51	41	115	76	60	3481	13	5	87	5	22	37	3	105	387	78	44	14	46	15	3	49	1	55	31	11	28	31	21	41	318	39	24	474	13	145	32	112
BCDIN3D	199	164	133	311	322	226	303	178	242	293	358	353	471	183	290	240	317	346	257	127	219	545	321	249	288	579	315	367	118	263	353	463	108	352	192	353	419	192	176	218	346	269	387	893	289	406	231	327	208
FABP12	0	0	107	0	0	10	1	0	0	0	0	3	0	3	20	0	0	2	20	0	57	11	0	0	2	0	4	10	1	2	45	3	0	0	5	6	6	0	15	11	27	56	13	121	12	3	111	0	69
RASSF1	495	847	633	1992	1195	874	2421	983	565	1246	748	907	1241	1644	402	1854	1020	1991	834	903	1261	1112	1761	1361	1153	1409	2486	1460	904	680	1646	2255	1264	1971	637	842	807	2403	891	595	2506	554	617	610	1592	1523	758	3150	803
OSER1	710	1291	1817	2312	1179	1343	2314	772	714	3251	1140	1949	2520	2908	3239	2392	4285	1858	2292	2295	2510	1866	2543	3809	2302	3602	3669	3056	1423	3476	3261	2859	2484	3936	2004	2292	2908	5078	2592	3617	7552	2146	3292	1115	4179	2248	2218	3701	3260
COQ10A	197	205	119	396	276	107	170	146	201	213	280	260	342	208	296	411	262	221	123	108	235	325	206	705	366	851	435	239	174	207	297	317	289	294	320	367	363	255	136	294	449	262	351	171	229	352	403	180	303
MICALL1	13072	10537	15340	6355	13638	21967	2485	12973	10260	2278	15450	4116	3676	8209	18555	2792	9820	23713	14491	8986	10758	19685	3859	8012	2982	4527	4098	6963	22065	36468	17026	1164	7919	4691	9326	18776	18806	3158	18312	5708	3710	12475	20550	19718	11885	3188	15854	4932	25757
ISCA2	601	400	315	581	656	351	1135	516	435	475	652	497	995	745	842	668	918	971	604	401	1075	1096	1059	1434	624	937	632	1202	1131	1190	527	939	1084	2228	953	679	896	557	968	673	936	495	1403	1191	850	1140	597	1165	1110
BMP7	247	314	3261	263	575	8991	1076	288	241	459	3905	3286	530	5505	9460	216	1242	1033	15431	790	3899	7033	2481	46	2768	55	2166	3628	4306	6077	905	255	1338	118	178	10792	9234	290	14569	6038	343	11671	18545	20612	852	772	6712	7007	12760
EPOP	95	177	221	308	112	159	307	238	59	88	174	1215	694	398	572	244	281	786	950	389	1583	1950	865	1390	80	741	3501	6622	405	396	356	746	2964	623	940	590	976	434	552	1801	317	1297	2130	1561	674	509	541	418	1208
SIRT3	710	772	505	1033	975	790	867	685	702	863	1117	668	816	940	637	881	1010	1425	648	546	1118	1005	950	1440	969	1672	1129	625	1489	603	881	924	730	794	1142	1279	1164	1019	952	768	1131	1104	1454	1120	767	1287	996	960	669
MT1A	97	411	138	2005	195	440	246	717	118	214	94	15	84	976	18	45	5	50	3	133	55	10	14	1208	18	9	94	17	40	3	39	13	8	313	11	4	10	39	1	6	342	58	7	2	63	60	12	27	5
KIF18A	49	33	148	67	81	155	554	226	20	575	226	1831	2844	459	2461	891	198	872	696	298	2233	2675	1255	1437	653	1710	1637	807	1872	2932	2068	473	2684	3204	676	2729	1193	1674	1521	394	1122	1561	2061	2014	970	650	2782	1180	1186
OR52A1	0	0	0	0	0	0	0	0	0	24	0	0	0	0	0	0	0	0	0	0	0	0	0	1	0	0	1	0	0	0	0	0	0	0	0	0	0	0	0	0	0	0	0	0	0	0	0	0	0
NACA2	69	54	121	117	63	143	46	40	41	131	75	123	138	142	102	102	16	79	125	82	142	54	53	176	103	71	134	45	104	71	67	127	48	93	202	53	224	162	73	136	82	148	110	54	102	108	137	89	153
PIFO	546	396	28	555	287	38	6	77	517	221	466	73	116	306	15	188	57	27	33	87	6	13	18	16	128	574	133	38	9	8	46	1	1512	46	20	208	10	100	3	25	103	7	11	31	11	44	63	3	45
TMOD2	852	2246	749	5420	1300	189	367	895	418	1552	1178	1829	2566	5333	1519	2912	1214	599	608	1078	667	1209	1561	1388	1289	1582	2941	435	857	1915	2993	641	842	1471	549	1643	508	2352	223	421	6539	2388	817	860	3461	495	3513	1383	1453
KCNK2	587	808	10	216	1618	22	4	260	1952	8	917	7	15	200	404	89	19	26	1	162	8	11	0	3	19	39	6	2	38	6	4	0	4	2	8	75	14	25	46	11	10	6	262	18	0	11	5	7	2
TMPRSS5	9	39	19	43	40	22	56	31	15	109	58	886	70	74	20	142	21	43	23	7	7	13	50	29	54	23	510	65	37	16	67	60	36	11	2	95	26	66	5	9	74	13	16	14	2431	504	19	100	6
NGDN	482	542	559	1158	668	729	1118	532	478	760	627	852	1404	1269	1468	843	1204	1623	1325	761	3168	2032	1220	1445	883	3549	1210	1938	1572	1396	1211	2469	1903	2559	1430	1225	1807	1289	1306	1944	1172	920	2610	2858	1223	1684	922	1720	1838
NUDT17	48	112	44	131	91	68	179	48	50	99	105	67	93	103	145	111	206	213	96	42	97	257	89	273	101	1041	165	59	114	73	79	148	85	283	65	218	89	98	139	166	228	141	242	213	161	108	114	193	115
STX4	824	1069	1251	2104	1354	1521	2043	868	665	2310	1049	1748	2434	1734	1038	1904	2346	2725	1807	1360	2510	2437	2098	1651	1533	2430	2991	2289	1425	1820	1976	2568	2381	1320	5152	1730	2550	1478	2526	2289	2933	2198	1501	5809	2534	2900	1947	2945	2270
TXNRD3	363	523	302	1074	434	470	932	338	255	227	436	726	409	544	818	322	673	1197	478	473	314	724	199	821	173	37	717	129	823	771	439	55	196	548	693	928	574	128	474	1176	334	744	1196	343	565	84	556	738	221
IFIH1	665	922	1016	1566	1352	641	2996	771	734	3232	1164	5160	4837	1382	1147	4321	2614	20373	2352	2091	10044	873	4203	1235	1862	1823	2693	1813	2367	6503	6750	1344	1840	2877	3925	2404	2331	3136	2794	960	3358	1259	1204	1471	3178	2495	5903	5383	890
NUP35	415	451	506	892	535	859	827	513	438	791	547	1598	2353	692	818	963	849	1398	1213	787	1067	2378	1232	611	897	1988	1321	2129	1443	2256	1031	1583	807	1755	494	1224	1060	1083	1124	1323	861	522	858	1376	1247	828	1029	1165	1596
TIPRL	806	1167	1568	3004	1576	1658	2568	1077	807	1764	1522	3357	2572	3690	5201	3270	2825	3018	3318	1695	3184	7848	2838	3321	2175	3891	3180	3528	4048	4285	2942	2412	2423	2362	6448	4669	3750	2488	3487	3316	7087	3931	3969	2752	5152	2148	5191	3080	4496
ARAF	3289	3643	3471	5597	6057	3057	9390	4718	3700	4122	4576	7195	13089	3760	4341	6279	6141	4240	4360	4358	4337	2910	10120	9203	6138	7003	5975	8392	5005	4798	5469	7439	8576	7320	4828	5583	2723	7215	4053	2856	7208	3110	5801	4904	6159	5528	5037	8653	6375
CLEC4E	30	39	7	285	53	20	7	30	28	55	38	153	246	148	4	348	51	158	19	121	111	9	23	189	133	99	141	17	16	49	265	140	21	62	32	49	28	89	36	96	69	74	34	8	512	73	55	65	19
ST14	5080	2210	17016	750	7784	11829	53077	9324	3773	38083	5425	55088	56252	3219	5660	17634	17892	28810	18708	6415	19509	14273	98941	811	34935	13039	42833	27926	13470	6407	21549	49492	51060	14744	26266	16814	19502	14963	12719	9385	45505	54385	17164	19981	41918	24384	16898	66202	22632
CPB1	27	9	1	13	177	1	0	29	19	392	117	0	3	1	2	3	1	1	2	0	2	9	1	1	2	4	7	2	4	2	8	2	1	6	4	0	9	1	1	29	2	0	2	10	1	4	4	1	0
NEK1	1023	1684	594	2783	1515	610	1713	1152	979	953	1761	1386	1107	2135	1136	1459	1671	1130	512	714	1345	3001	482	862	1428	1113	815	890	1641	3383	1421	843	523	675	538	2117	691	1466	1184	821	2947	477	1047	2082	820	833	1247	2378	1288
PRKCZ	693	416	1748	500	839	1884	3227	902	588	3174	987	3366	1133	534	1243	886	2607	1812	1361	709	1593	1481	2659	647	1712	991	1329	1545	2454	1286	1535	2313	4717	2857	3133	1709	1412	835	1639	1119	2718	579	1785	2719	2116	1668	1321	3378	3145
TMEM196	4	21	0	9	9	1	0	4	6	7	6	0	1	5	0	0	0	0	0	1	0	2	0	101	0	0	1	0	1	0	0	1	0	0	0	3	0	0	0	0	2	0	1	2	0	3	0	1	1
LRRN4CL	34	463	71	2736	341	143	70	54	94	172	90	83	79	1165	100	814	195	159	20	646	57	370	46	30	207	43	119	88	120	81	128	71	201	55	28	70	160	371	36	107	114	53	34	291	91	261	92	159	92
CDH8	1	95	27	882	6	85	3	2	1	31	34	9	4	154	192	16	2	2	570	53	81	162	4	428	4	15	31	21	24	189	38	2	11	12	119	1121	13	16	249	111	17	212	244	748	14	28	371	35	308
AC008687.1	0	0	0	0	0	0	0	0	0	0	0	0	0	0	0	0	0	0	1	0	0	0	0	0	0	0	0	0	0	1	0	0	0	0	0	0	0	0	0	0	0	0	0	2	0	0	0	0	0
TEX55	1	0	0	1	0	6	1	0	0	28	0	0	4	1	3	0	0	6	0	0	0	7	0	0	0	5	4	0	1	0	0	0	1	0	0	1	3	0	6	1	17	0	2	4	0	0	0	0	0
GRHPR	1908	1970	3184	3766	2526	3205	5642	1982	1464	2798	2362	2581	3050	2693	6837	2566	3937	5433	2262	1918	4659	3644	8161	5653	2313	3834	3058	4372	2617	1808	3442	3358	7676	3685	2681	2423	7339	2340	1721	3115	3355	2643	6150	3232	6459	3968	3138	5018	3531
OR9Q2	0	0	0	0	0	0	0	0	0	5	0	0	0	0	0	0	0	0	0	0	0	0	0	6	0	0	1	0	0	0	0	0	0	0	0	0	0	0	0	0	0	0	1	0	0	0	0	0	0
AGTR1	40	832	5	1319	161	28	1	37	66	10	72	6	14	612	35	110	83	43	0	125	15	264	1	4	5	287	11	9	120	1	41	2	20	4	21	15	40	21	2	0	4	7	3	157	4	16	54	0	5
MPG	446	523	704	1228	644	896	1722	511	500	720	511	1378	1930	915	419	942	675	1245	807	1601	1641	1245	930	1988	776	767	1166	2768	1117	1115	651	1329	2217	1100	3599	807	1948	909	1512	1453	780	2273	1446	837	1701	2191	1035	2309	1838
ABI3	214	238	424	715	556	107	193	184	144	753	244	481	1488	777	152	1706	982	642	422	567	1031	173	386	1303	849	776	830	509	752	392	888	368	394	555	153	331	273	1217	389	724	706	397	254	265	1055	882	1138	1421	431
KLHDC8A	270	342	790	45	722	43	32	882	1001	52	294	91	168	750	142	96	16	14	344	72	16	44	64	19	158	361	151	130	57	40	127	68	59	67	15	171	33	360	141	50	329	35	65	386	169	61	191	173	251
RELT	49	184	415	370	152	446	133	150	39	218	82	833	728	473	637	934	324	1118	399	307	609	804	1480	1621	540	532	1391	545	1087	463	823	512	1089	1648	1722	410	1088	1220	546	724	707	970	925	422	1435	445	1134	648	997
TCL1B	0	0	3	0	0	0	0	0	0	31	0	0	0	0	0	1	0	7	0	0	0	0	1	0	0	6	0	1	0	0	0	0	1	0	0	0	0	0	0	2	0	0	0	0	0	0	1	0	0
TNFRSF21	5328	5469	4429	5887	7592	3964	19485	17883	3514	9797	3904	19983	44568	4783	7082	18772	10771	3919	12900	16823	8577	12639	11356	2738	21348	7344	48313	25973	22821	13123	12644	23866	10979	17959	10869	22570	7653	20518	10497	10493	38699	5520	13905	5698	21781	17108	15075	33569	5337
PTPA	3048	2456	7790	5701	3940	5351	8817	3699	2546	3660	3560	9768	7738	4570	7673	4768	6172	10408	6465	4799	22320	6731	9058	16819	5077	7272	9319	16443	9229	8370	5738	6395	6945	7234	6082	7469	13947	4991	12872	4736	6404	10338	8439	11470	8528	7060	6344	10855	7016
IDNK	267	309	145	364	311	197	563	184	257	213	269	182	317	271	244	201	247	278	111	115	290	169	826	216	289	456	158	468	173	168	182	652	225	86	86	175	418	160	166	110	388	223	139	129	178	284	231	526	128
ADCY7	114	424	2241	2034	697	810	718	236	133	935	252	1450	1992	979	771	3011	1546	2792	681	641	2992	2795	814	2149	1188	641	2412	1469	3468	7010	3667	1154	1572	2194	1609	1837	2249	992	1659	451	1272	929	2158	2906	7587	752	2843	3263	1766
ZNF25	451	1546	271	3984	874	532	443	483	410	347	826	672	555	2413	815	1408	1263	1109	304	734	310	1022	397	313	619	400	655	343	994	511	742	513	510	449	231	1024	384	816	282	289	708	781	555	1368	847	796	537	617	544
GCFC2	677	1435	527	2143	1264	1210	1429	1013	787	923	1282	1879	2128	1384	2463	1431	1335	3423	1225	743	877	2179	1804	1151	1337	2332	1987	1245	1410	1824	1594	2226	1344	1192	1023	3360	999	1531	845	1449	3576	1548	2219	2909	3655	1360	1830	1857	1969
AC073896.1	2	0	6	3	0	2	4	2	0	0	0	5	7	2	1	1	1	4	2	6	11	6	4	5	5	1	1	3	3	1	0	1	0	0	1	8	2	4	1	3	6	1	5	4	2	5	3	2	3
TRIM69	507	1773	1198	5111	902	1300	1848	598	346	5949	734	3435	3571	3888	1594	2962	12533	3658	2866	1595	7370	1720	3881	3108	2267	2375	3570	2620	1877	4401	3964	3700	1339	2293	4765	1652	5394	2364	4835	4207	2806	2606	4326	4080	3415	2168	3925	8208	2887
ADAMTS6	9	628	19	1475	184	13	43	31	34	297	70	280	249	439	95	657	147	228	31	242	203	205	147	1365	393	452	597	163	747	240	409	125	1234	149	99	76	98	236	159	53	272	147	97	346	551	381	429	167	56
SHLD2	882	1188	916	2413	1733	1664	3342	1343	907	1838	1310	4039	2661	1878	1726	3053	1134	3643	1405	1329	2435	2504	3118	1090	2156	3115	3173	2479	1675	2308	3534	2820	1427	3701	1196	2893	1346	2962	1028	830	3127	923	2125	2016	3770	2126	3701	3341	2082
TRIM8	6001	5310	5447	15587	7509	4803	15414	7260	5194	7733	6319	12775	9397	8445	4966	10694	7945	14288	4536	6235	5289	5577	10123	7456	11449	8603	7621	20293	11591	4942	6048	10329	8493	7959	10541	7113	4993	8654	4048	3893	9339	4114	6365	10280	17492	9578	8155	16165	5002
LRRC56	159	103	193	81	273	252	122	172	93	291	243	256	215	73	332	184	441	2066	258	39	308	171	151	280	290	465	361	312	251	101	250	126	524	290	575	167	540	319	225	127	413	390	259	921	927	759	426	154	150
HMG20B	1722	2113	2619	3401	2517	4024	6898	1748	1773	2531	2488	3941	3637	5141	3886	2829	7892	9132	7651	3840	7612	5049	2459	8042	3464	2170	3963	7990	4261	6469	5593	3221	3413	3611	2417	7103	7884	3142	8504	7009	3221	7418	5911	6397	4079	4741	7041	6392	7908
TMEM88B	2	0	3	1	0	22	7	0	0	1	0	1	0	3	6	1	35	99	2	1	2	17	3	3	2	1	10	19	53	0	5	9	6	1	9	5	19	0	3	3	1	4	5	30	7	1	1	5	69
AKR1C4	3	0	3	1	11	8	24	6	2	91	4	272	103	10	72	19	6	6	5	1	8	161	796	4	97	25	533	118	36	89	23	94	112	7	3	8	44	13	28	131	48	4	46	17	17	44	6	23	21
HOMER2	7478	4560	2989	1538	6552	1189	5071	7593	6159	1409	13815	3231	3748	885	1036	277	2008	8403	2296	560	1650	1722	158	3237	538	1291	1077	1872	1504	1449	3400	1374	132	2403	1923	3153	543	2833	1236	1544	219	3400	2706	4214	2621	714	1262	1771	2069
RPS24	10811	15515	35973	27340	14268	35973	43028	12961	13270	43609	15419	40961	45735	23228	13492	29851	28510	75554	28127	24127	60868	22205	32162	60184	24871	27178	28219	56477	25902	16285	35488	42682	25364	46525	50872	26447	71505	38704	17403	23942	19999	43381	48175	21247	46371	54946	52582	40841	43645
MAGI2	278	1405	132	2664	379	324	41	199	382	161	532	92	328	1601	1209	387	609	404	108	449	131	654	47	271	379	528	231	103	310	875	203	106	275	39	109	500	485	157	292	1145	201	306	456	893	144	230	432	75	368
MED15	2647	4043	6497	9457	4983	7453	12176	4820	2230	8715	3988	13892	7809	8171	14835	9655	6981	16241	11416	8687	14897	13586	15122	8589	8916	9015	14714	15084	16649	19552	10540	19610	11993	10871	9518	14071	13315	7496	7506	6551	16665	11986	16871	16886	15697	10816	14161	17151	13824
ALG11	260	499	197	786	623	253	1503	418	285	610	502	1029	894	438	607	1034	324	599	139	235	144	426	1027	666	617	700	1071	1097	691	1077	601	1564	1848	540	389	736	218	1150	383	349	1158	185	319	466	1688	764	580	1303	513
SPINDOC	264	446	236	1202	298	501	344	369	169	659	507	1555	1640	1060	1801	1083	386	951	1357	871	3028	1671	2442	3699	592	559	2000	1371	3073	2065	825	931	1840	2850	1188	1861	3416	1114	1458	2359	715	1777	3541	1112	1888	956	1867	980	1811
CHRAC1	1388	2084	1271	4539	1594	2652	3481	1535	1140	2774	1446	4590	4814	3421	4900	3131	3298	4076	2528	1291	5349	7874	4619	5539	2327	5572	5777	4167	6328	10608	3217	8875	3794	7002	9007	4189	5152	3097	4117	3171	7241	4024	5561	7125	3235	4270	3768	3812	5273
RASSF7	1332	796	1590	182	2562	1558	2222	1560	1327	3094	1765	4641	4842	485	1007	1950	700	1622	1122	644	1701	936	4638	1491	6416	5991	4562	3497	1635	849	2404	3020	3420	3631	2473	1237	3748	5157	1566	1336	4187	3209	2776	1096	2739	4071	2071	2984	1809
SLCO1B1	0	0	0	0	0	3	2	0	0	19	1	8	17	5	5	2	0	0	7	0	0	52	189	1	0	51	231	0	0	122	317	1	0	65	20	76	9	0	5	6	5	38	20	83	9	0	19	17	0
ABHD5	593	708	4179	3562	777	2265	1009	1038	376	770	626	1134	1058	1663	1625	1171	957	7223	1538	1036	633	811	935	688	639	1003	1382	1195	1261	1329	3265	941	1489	1405	1089	1460	710	1458	1030	428	2130	718	1440	1157	1177	794	936	1196	1268
OR2D3	0	0	0	3	3	1	0	0	1	6	0	0	0	0	0	2	0	3	0	1	1	1	2	2	0	2	2	0	3	0	3	1	3	3	0	2	2	0	0	1	0	0	0	1	3	4	1	2	0
DDX3X	7221	24050	16986	38874	16761	21716	19724	11686	6697	13339	14511	38345	36300	42440	32659	26063	20527	32084	15765	15752	17384	24252	26681	16284	15732	25923	41437	30734	21618	11875	48629	30390	28627	25946	21758	30019	11357	33593	21445	12979	37665	15951	18506	24977	42300	15440	29187	26463	19928
INCENP	390	538	3270	1188	712	1574	2815	1289	320	1741	945	5447	3412	1750	5466	2854	1572	2380	2321	1298	2751	4849	8818	3324	1608	3831	5099	4237	6609	7010	3759	2062	7207	4889	2092	5842	2480	2376	5978	1162	2591	3289	7019	4605	6149	3022	5899	5405	2977
LRRC39	25	48	15	124	115	29	31	49	37	153	93	30	64	44	161	82	75	66	24	40	36	136	83	16	134	80	180	19	34	40	95	161	52	63	54	189	21	96	32	28	179	56	34	14	45	150	83	46	20
TRIM17	48	64	39	172	116	56	229	108	23	305	99	116	61	94	394	217	333	142	89	85	50	173	345	318	142	252	346	121	62	67	233	129	154	68	135	607	264	161	266	267	340	128	184	67	263	233	147	279	139
TDG	674	984	1049	2222	1070	2114	795	1374	538	1440	1099	4542	3306	1859	5277	2299	1109	4531	2630	1338	2912	5782	2742	1135	1946	4335	3784	1676	4239	6372	3605	3205	5058	2008	3348	4376	2911	4749	1640	2641	4118	3338	4552	5401	5295	1505	3243	1352	3184
TMEM258	1938	1422	2038	2219	2173	2419	3251	1853	2182	2985	2302	4459	6315	2423	2165	2810	3063	3300	3648	3003	5174	2997	5908	10135	3089	5810	4168	3679	4604	2382	2571	3410	2687	6351	4614	2144	7615	2995	3781	5997	2607	7756	6058	2212	4919	4609	6157	3857	4510
NUDT14	499	260	511	462	470	609	1149	531	281	683	784	458	913	802	1360	644	549	667	934	525	1283	1573	1129	534	1024	1079	736	1277	1373	1573	538	1358	1942	1085	1252	992	2371	656	1189	1897	860	608	2756	1346	1026	676	702	1400	1560
TPPP2	3	2	2	1	9	4	2	1	7	3	3	3	2	4	2	2	5	0	2	1	0	3	0	0	2	6	2	1	0	0	1	2	7	0	3	7	1	4	0	4	3	0	0	1	1	0	3	2	2
LDLR	3184	14357	9315	14120	4573	14844	19098	8557	2549	6647	2732	26035	27575	28830	11769	14774	3857	23194	10650	10386	14865	15784	11944	7439	16717	4340	23205	4354	19985	27476	24125	14325	5102	15789	18835	24463	15120	38715	16717	7214	20677	11310	19421	8104	62266	14407	15178	23461	24141
UTS2B	8	21	1	51	12	0	7	10	4	23	26	38	31	13	19	28	4	3	9	2	15	5	4	16	17	18	12	4	16	12	15	12	6	0	12	23	13	4	6	6	19	16	3	6	45	11	16	6	8
ERG28	796	766	2277	1575	787	3207	8243	856	513	1500	849	2487	3711	2075	3923	1703	2593	3420	3477	1641	4698	4997	4094	2895	2002	4871	2502	4689	4240	4209	3413	3588	3140	6593	3272	2883	3884	1622	5382	2740	2460	2723	6089	5699	2297	3703	2180	6393	5719
LCE1F	0	0	2	0	0	0	0	0	0	0	0	0	0	16	4	0	0	0	2	92	102	38	0	0	0	1	0	1	1	18	2	0	0	0	31	3	94	0	8	10	1	1	125	58	7	0	12	0	59
ARHGAP5	4118	8814	12590	17000	6618	6382	17208	6192	3230	7770	6440	13961	11578	20751	20331	12366	7970	7625	6753	4718	9196	21506	9871	2466	6425	8559	12744	8642	22462	14299	25032	15480	14209	18813	11619	16116	7161	14912	10538	4481	29014	3570	13047	34415	16109	13343	8477	22286	11406
AL365205.1	307	303	487	687	735	527	653	386	281	492	511	1243	393	233	571	620	765	516	524	342	294	280	367	261	1362	1207	715	1015	227	273	596	694	810	122	212	540	189	505	364	528	2008	468	293	345	416	838	319	941	152
POLR2J2	0	0	0	1	0	0	1	0	0	0	0	0	0	0	0	0	0	0	0	0	0	0	0	0	1	0	1	0	0	0	0	1	1	3	0	0	3	0	1	0	1	0	2	0	0	0	4	1	0
MIEF2	448	407	1160	876	671	378	795	498	465	548	694	492	769	707	834	515	1973	922	715	343	605	537	653	746	883	999	812	568	1013	641	842	385	756	1456	646	929	584	361	672	1066	849	565	572	817	638	672	841	830	434
ARNT2	303	1313	297	3258	653	176	172	862	361	933	2266	1715	3445	1929	1020	863	498	217	257	634	195	596	442	2965	3945	456	2202	164	635	197	565	60	216	1249	120	7068	674	362	476	885	92	337	1158	853	2763	312	563	263	1798
FAM72A	1	3	33	28	23	24	76	34	2	59	18	157	176	72	260	149	50	66	65	50	171	261	226	189	42	182	114	342	123	245	116	62	156	165	105	183	169	106	191	72	117	207	283	129	135	111	212	133	117
BBS2	966	1297	1986	3610	1574	2052	2036	1312	600	1193	1787	1199	871	2362	1198	1895	4756	3475	1164	917	1026	3083	1267	3795	1412	1838	1701	1008	2794	1954	1902	1530	2171	3313	1480	1658	1255	722	2137	2966	3765	1268	1936	3170	3381	1393	870	1845	1821
BSG	40485	21331	16135	28859	27566	18938	55337	34294	26189	24117	42800	49829	45919	27259	14969	35527	26331	54601	38643	42102	52999	32659	31963	67446	30803	30097	46899	53565	36669	28683	20022	33142	35976	73607	53508	40754	50177	30001	36520	36569	49024	48471	31267	34944	63206	58191	47714	66523	44027
NT5C2	680	1377	5685	3291	1614	2904	4640	1273	620	2694	1065	6474	2511	2384	3552	5104	2818	7941	3457	1333	890	1847	4458	1572	3027	2676	3730	8989	3384	2710	8346	3424	2379	3169	2932	5025	2000	4754	2687	1099	5167	1008	4792	3593	6023	3620	2717	5640	3569
TIAM2	357	353	154	729	843	208	551	459	388	1528	658	574	854	598	945	2065	497	201	246	264	452	1257	630	725	747	3139	1149	346	2270	1736	883	1014	404	1128	323	1359	387	2996	827	641	1634	602	593	899	2504	1694	768	981	586
KIF18B	51	22	440	151	210	461	750	1134	28	1788	474	1917	4042	1353	3943	2232	874	2177	3521	1652	6539	6233	9509	3366	1521	4978	5882	4643	5818	8263	2389	1727	4922	5892	2412	5925	3022	2640	4431	1632	2731	2987	4966	3502	3776	3277	3895	2555	2780
PHACTR2	2106	3731	5694	7740	4871	1814	7273	4363	2253	8714	3676	9186	8060	4968	2969	12379	2113	3108	1324	2747	1278	2768	4474	2074	5220	4403	7787	3711	3352	3172	9190	6615	3921	2117	1736	5560	1026	7943	3198	991	18292	1145	1942	3616	7413	3853	3986	7876	2148
SFXN2	666	618	384	525	1003	681	3407	1055	1203	1890	1280	1509	1076	202	486	951	835	2213	544	233	490	493	2048	1093	1019	2498	1538	4511	136	223	1435	1643	939	1245	160	1604	357	1317	1034	606	2745	390	1016	322	790	1755	938	1837	1156
OR5F1	0	0	0	0	0	0	0	0	0	0	0	0	0	0	0	0	0	0	0	0	0	0	0	0	0	0	0	0	0	0	0	0	0	0	0	0	0	0	0	0	0	0	0	0	0	0	0	0	0
IQCM	0	0	1	2	1	0	0	0	0	7	2	0	10	1	4	2	3	0	13	1	9	2	0	15	16	5	3	0	3	155	0	0	6	0	1	38	0	0	15	12	0	1	37	26	0	1	80	0	42
CARD10	1142	843	445	1438	1720	5241	6578	1952	816	3064	1216	7384	3581	1317	417	2720	674	2261	2813	2119	5441	3296	5658	2386	3203	2941	7571	10753	6422	8892	3363	6980	1843	7073	4500	5691	5519	2084	9868	961	8654	2255	3961	2479	5683	4502	2599	8660	2326
COLEC12	236	1301	195	15806	1160	262	68	361	380	244	316	256	137	10484	689	3328	1309	309	250	4687	209	3110	34	2053	658	153	213	63	2033	395	903	65	551	838	273	2229	570	713	37	237	108	213	227	2449	135	532	588	164	126
POT1	543	987	445	2391	923	715	878	919	507	1194	1040	1428	3324	1600	2406	2378	2017	1371	1052	899	961	4238	3277	3523	2810	1917	2360	3732	2711	2223	1715	1528	747	3590	921	2208	1251	2582	2112	1535	2753	2470	3254	2003	2528	3146	1501	2257	1913
PLLP	5371	2394	2079	717	6150	2585	5006	6387	3168	4772	5445	1556	1311	1267	557	2262	5769	5346	1285	304	429	973	660	333	3832	1517	2004	3717	909	188	2434	3198	2234	1941	602	1089	964	2088	2217	528	9486	370	1395	3689	6653	6307	819	5340	2177
NANOS1	49	645	76	734	70	68	88	55	40	36	127	127	80	220	814	41	318	98	203	238	320	139	157	94	55	307	56	259	1362	195	166	53	19	185	88	257	176	134	83	175	76	180	263	340	66	61	1424	75	176
XAGE1A	0	0	1	0	0	0	0	0	0	0	0	0	0	0	0	0	0	0	0	0	0	8	0	0	0	39	0	0	0	0	0	0	0	0	0	0	0	0	0	0	0	0	0	0	0	1	0	0	0
MCRIP2	1453	927	472	654	1560	909	2142	1223	1311	2915	1984	2396	1789	1066	695	1667	3074	1132	1277	756	1645	1101	2648	1009	2305	1705	3340	4118	937	811	822	2600	2258	1142	1250	1194	3191	3062	2671	2254	2549	2147	1965	864	3496	3193	1416	2686	2199
AC012651.1	30	112	106	233	150	101	106	71	27	231	109	37	35	76	73	132	107	238	57	48	387	118	140	28	125	19	152	153	52	126	250	255	102	28	117	230	157	116	95	57	135	102	54	48	69	203	188	119	15
ZNF208	20	83	15	432	85	14	5	30	6	74	48	9	15	194	8	156	45	7	5	72	2	43	6	6	27	516	18	6	43	5	37	14	29	8	8	7	11	37	2	14	20	467	2	67	25	52	40	8	8
GRID2IP	34	38	93	32	117	31	239	69	51	251	65	96	76	41	83	68	39	80	59	13	7	67	317	9	102	54	222	247	51	8	136	132	358	45	32	344	93	61	108	68	213	57	84	230	190	198	44	168	65
XRRA1	971	943	449	702	486	384	2230	333	624	1134	915	1866	611	1217	1129	1099	825	848	195	296	750	1139	2815	665	2289	625	580	523	1956	1039	655	529	532	897	660	518	458	1190	378	874	2554	498	486	634	667	569	729	1940	1207
AC022384.1	0	0	0	0	0	0	0	0	0	0	0	0	0	1	0	0	0	0	0	0	0	0	0	0	0	0	0	0	0	0	0	0	0	0	0	0	0	0	0	0	0	0	0	0	0	0	0	0	0
TMOD4	0	0	0	0	0	0	0	0	0	0	0	0	0	0	0	0	0	0	0	0	0	0	0	0	0	0	0	0	0	0	0	0	0	0	0	0	0	0	0	0	0	0	0	0	0	0	0	0	0
AC068946.1	5	12	25	30	23	29	15	65	9	109	15	70	71	10	56	80	15	184	20	16	45	119	49	14	47	132	176	36	40	106	66	141	6	23	20	239	15	53	34	42	252	13	26	98	60	146	74	15	28
DOT1L	1684	3231	6546	4296	4260	5143	9797	7221	1778	5398	2966	11705	7297	3494	8259	6752	3966	9778	6821	3996	7676	7646	9780	4694	5291	7056	8825	7063	7136	11541	8814	9551	5502	5846	3134	13275	6375	13065	5352	2528	9489	4400	6918	8711	16401	7616	7431	14773	7101
PRMT2	1348	3618	3097	9151	2490	3170	5356	2018	1075	2206	2340	1890	2981	5958	3697	3165	11016	4179	2240	2658	2259	5642	2319	3114	3057	3508	2681	2994	4580	4100	3012	1628	2791	3803	2559	3395	3929	1903	3792	5336	3502	3484	3196	4095	3797	2906	4502	5041	1752
APOA2	2	0	0	4	3	0	1	2	2	74	0	3	1	2	0	1	1	3	2	0	12	0	2	2	1	43034	2	0	1	1	2	3	8	1	13	3	3	6	0	0	12	5	0	5	6	1	0	1	3
GCNA	37	52	42	132	107	31	146	69	38	262	97	93	257	39	40	136	88	64	51	55	160	113	268	25	170	111	246	38	21	26	175	245	192	148	31	298	30	154	42	18	246	32	28	32	109	288	61	108	30
SLC38A11	643	348	77	229	1819	15	778	535	886	583	944	1298	348	268	98	311	25	74	13	184	36	24	230	20	569	230	59	76	127	19	224	1947	275	18	11	37	135	113	20	398	64	37	44	84	39	401	21	223	39
NPEPPS	2347	4302	20756	8912	4202	6404	4108	3698	2048	4633	3782	11121	9846	6590	14582	7747	7633	6993	6686	4290	5607	11576	12456	5182	5396	8783	10006	7832	8810	12669	20458	11290	5405	10547	15356	11233	8022	7429	7805	6752	11045	8816	8019	11304	15895	5924	5727	6012	8231
NTM	42	197	74	626	211	123	38	44	39	23	110	399	94	1618	422	695	322	95	46	614	278	1744	100	76	208	72	364	285	2018	437	292	80	621	277	174	158	639	697	81	188	165	98	1101	1914	183	443	794	216	151
ATOH8	576	924	80	2963	550	199	1306	503	230	262	926	164	147	1277	115	499	291	352	40	876	48	22	53	189	415	38	113	189	63	27	166	89	159	32	16	95	25	87	33	104	77	94	24	78	89	387	117	324	14
CTRL	3	9	1	6	10	9	4	2	2	18	7	2	9	1	3	6	9	8	4	2	13	12	16	5	10	6	17	6	4	5	0	15	8	2	6	7	7	8	9	8	14	6	1	8	13	21	20	5	10
AP5S1	345	422	413	910	700	641	1937	619	372	1360	572	1200	1611	732	862	998	1776	621	701	886	1005	1156	2298	1101	1078	1756	1184	1661	1275	1855	1052	1368	1241	1294	958	1709	639	1151	909	989	2621	1257	1412	1179	1779	1209	1210	2338	856
BCL2L10	54	19	219	3	54	226	157	38	36	139	49	165	414	15	45	47	38	954	251	757	340	192	179	122	76	427	560	132	150	378	261	162	50	118	196	58	245	73	96	63	207	342	140	41	67	45	149	147	466
CYB5RL	157	362	181	477	400	87	668	269	201	723	413	477	635	260	360	502	687	158	105	167	168	362	649	194	555	383	349	534	247	335	478	783	534	291	69	738	147	370	397	164	740	110	283	354	371	551	366	677	300
ACTN4	14719	30779	85511	73749	28512	68959	97025	25850	10922	53335	23419	104747	82882	69304	48931	93843	62493	97311	80014	42289	31953	103175	149398	63386	106718	98338	100579	118390	87366	73110	117401	60788	91187	104269	79698	75705	66954	51673	66726	52102	87625	102290	98656	72204	160040	94089	64371	158568	91472
DLG4	377	1054	328	2766	642	160	120	333	206	346	667	218	424	1396	264	1332	416	339	109	695	298	703	167	968	425	644	423	651	841	201	401	170	1257	444	139	504	469	859	160	453	393	167	693	645	562	485	469	365	569
SMIM34A	0	0	0	0	0	0	0	0	1	0	1	0	0	0	0	0	0	0	0	0	0	0	0	0	1	0	0	0	0	0	0	1	0	0	0	1	0	0	0	0	0	0	0	0	0	0	1	0	0
RBM20	154	108	462	121	265	146	15	298	68	134	302	12	43	472	547	93	92	250	210	107	9	25	27	16	47	20	29	672	419	75	138	15	10	3	13	170	30	33	91	27	51	32	122	330	76	52	124	20	89
ERN1	3452	4463	1818	3369	6724	839	8020	3259	7144	2608	6628	4621	8271	2218	1802	4959	4150	5557	918	1606	2408	1966	6486	1217	4114	5557	3561	2662	4378	1840	3455	5522	3700	2354	2064	2983	1375	5859	1235	1970	7088	964	2159	2365	19347	3554	2131	5354	3023
BAZ1A	2153	1999	2630	4562	3353	4067	5558	3526	1564	4438	2372	6605	7235	12840	11208	8427	6338	8181	5649	3052	9172	16763	6955	4148	5426	5794	8210	7340	14820	8861	13517	16128	12952	12190	10953	9318	8648	8892	10164	5094	11135	4798	11263	35676	8761	11936	9989	11654	9144
CCNL2	2116	3928	2933	8139	5053	4382	4223	3907	2174	5408	5261	4741	3351	4073	10300	7165	7742	6059	3817	3650	7729	7776	5755	4628	7160	6526	10054	4603	6906	4176	7472	12781	6562	6056	10592	10702	6746	7033	4669	6770	9842	3233	5505	4426	8169	8782	12965	5109	3423
YWHAE	9438	7972	14441	14895	12281	19240	14706	11229	7983	17296	12168	20390	31990	18411	33909	13941	21054	29365	26160	17272	37176	40065	21838	50994	19177	24347	33264	29050	44383	51081	24620	19827	22064	49302	29296	33758	42208	13378	27343	45516	28447	25536	30359	35615	29529	15286	36635	19731	28678
AGTR2	0	12	0	22	2	0	0	0	0	8	1	1	1	0	0	0	0	0	0	0	1	0	0	4	0	1	12	4	0	0	0	1	1	0	0	0	2	3	0	0	9	0	0	7	0	2	2	3	0
PLXDC2	631	2969	5178	18007	2789	5017	521	1446	726	738	1450	1827	2088	10211	4044	25305	13337	4269	1319	4492	890	14924	1061	809	2667	1104	3339	1902	11256	5743	11886	943	3211	1540	10399	4271	4280	10526	989	2200	2478	3970	3940	11461	1980	3316	5509	2417	4312
COL28A1	266	885	101	1474	677	69	271	502	191	146	659	489	336	2497	203	185	189	18	279	315	3	514	1906	320	207	54	1782	954	256	122	110	233	671	255	505	1293	296	1206	223	258	2650	621	308	926	164	230	376	385	302
MAB21L3	7	3	2132	4	5	949	103	1	0	119	11	332	32	7	485	10	396	67	165	16	82	271	72	4	81	42	27	199	124	63	1165	57	299	1	35	533	152	22	433	31	405	129	220	68	197	22	122	66	386
CPA1	5	1	1	4	4	3	1	2	3	96	12	0	0	2	0	0	1	143	0	4	0	2	0	167	0	7	5	0	1	1	4	0	0	0	0	1	2	4	2	1	0	1	0	0	1	3	1	1	2
FGF10	26	370	14	931	258	14	25	61	48	25	62	85	95	614	25	440	47	30	0	103	0	21	10	53	167	3	85	13	22	2	139	59	29	3	3	17	16	291	0	0	77	15	1	66	48	91	5	73	3
PMEPA1	956	2537	734	5603	1590	453	6497	1582	968	3665	2599	22592	8761	6462	1769	12135	9186	6791	1805	10273	14424	12953	15029	15437	9112	3389	34638	6904	33847	18386	11992	18218	12553	78987	9888	7250	6914	12267	2258	16965	15553	14139	9715	14597	18443	15382	14925	17609	2230
DNAJC18	131	1202	137	3156	462	238	114	265	183	313	489	211	479	1961	434	821	613	543	78	445	265	464	201	1074	526	551	420	222	734	875	549	285	246	438	214	460	235	546	262	480	555	268	396	612	407	623	756	205	302
NECTIN4	374	109	9620	12	723	7663	3025	481	139	789	299	3653	771	1644	8621	667	5988	14871	8350	724	4325	3108	2072	202	1024	364	2527	7377	3130	3064	8372	3006	3829	5075	24233	7913	8003	1919	10075	4326	3099	5950	7964	4704	4537	997	3421	2420	14167
MSANTD3	345	532	335	1359	484	723	1003	587	359	656	460	1360	1702	1630	3060	1416	1488	1310	628	864	4101	2312	1670	3528	931	1836	1487	1802	3672	5544	953	723	975	2638	1905	2113	3720	1783	1600	1222	1159	2272	3939	2423	2860	1160	3960	1407	1642
RO60	1245	3077	1559	7012	2255	2032	3510	2217	987	2401	2315	4997	2950	5263	7165	5016	4665	4384	2339	2293	2713	7238	2714	2901	2369	3412	3851	2858	5591	5621	5076	2877	2909	2030	3528	9600	3125	4829	2967	3136	9441	2537	3837	4500	4791	2243	3575	3322	3340
C16orf74	83	45	124	56	110	2428	116	56	83	67	86	121	82	298	1543	101	565	2676	895	516	1296	1993	23	527	86	37	331	186	1663	2928	375	22	187	1765	5239	1164	2485	32	3588	1122	51	540	1092	1805	313	88	1708	90	2240
ZCCHC13	0	0	0	0	1	0	0	0	0	25	0	1	1	0	0	0	0	0	0	0	0	0	1	1	0	0	2	0	0	0	1	0	0	0	0	1	2	0	1	0	1	0	0	0	0	1	0	0	0
IFI27L2	73	513	756	684	259	1068	276	107	93	529	182	580	1383	1099	1018	822	1316	1597	885	979	5929	2141	1636	1639	1443	634	1104	1082	1463	1871	826	797	2525	809	2637	1195	4659	443	1318	1983	1616	1696	2248	2612	756	503	2107	525	3162
ZNF34	171	298	165	726	283	239	304	106	108	314	204	199	276	564	403	305	319	352	151	235	349	446	270	321	254	431	382	268	288	171	267	625	530	310	520	247	339	206	242	223	587	227	356	715	265	329	294	284	301
SLC39A14	10491	12668	605	39329	16442	3950	70531	14052	13416	24846	20849	14231	39779	15828	2830	33166	1156	5428	2013	8862	3729	12369	40622	3693	12231	29415	17168	7074	18086	9957	7851	54374	4437	10107	5835	6281	4259	39932	4729	2407	43186	9908	8725	6923	25474	21731	4184	44239	4858
MAP4K5	1075	2041	2977	5576	2185	3293	3933	2102	945	1771	1733	3025	3871	4627	5717	4524	3957	5772	2687	1894	5071	8793	4879	2131	2893	5009	10570	2361	6684	10010	6562	5647	4296	6018	4189	5102	3322	4738	4055	2355	5514	2081	6051	9247	3639	3401	3901	5551	4497
DEFB4A	10	0	17	0	23	81	0	0	2	4	8	33	676	0	21	0	0	55	585	137	66	3	13	0	88	5	352	59	0	376	369	3	0	2	51	1315	383	3	230	235	273	1	94	0	159	1	168	1	251
OR5D3P	0	0	0	0	0	0	0	0	0	4	0	1	0	0	0	0	0	0	0	0	0	0	0	1	0	0	2	0	0	1	0	0	0	0	0	0	1	0	0	0	0	0	0	0	0	0	0	0	0
ZDHHC22	12	24	0	12	9	0	1	3	1	3	9	3	2	1	169	0	586	0	0	2	0	0	0	30	1	23	2	0	12	4	1	0	5	1	0	2	0	1	0	1	2	1	8	7	0	2	3	1	3
PYCR1	2291	1719	630	591	4236	1351	6418	2306	3881	1864	3202	5871	7047	1399	1719	2182	1631	3448	2030	3312	6124	3705	9323	5239	2525	1893	4760	23363	4524	1421	2405	8628	10086	6293	5190	3646	5266	6571	5152	3560	6177	1681	5897	3049	6425	10932	1430	5226	5460
MFSD13A	181	184	169	328	310	398	1506	372	94	1294	238	924	623	252	333	613	497	1470	342	238	667	431	2098	528	407	1518	1027	1460	438	957	530	975	1187	1233	674	558	544	545	867	175	1018	377	1116	501	1742	1123	454	1605	1143
OR51E2	1	26	0	48	9	3	4	1	2	15	6	24	40	28	2	29	5	8	1	14	8	7	4	1	6	6	6	21	12	2	10	1	58	9	4	1	4	63	6	8	17	21	3	12	4	24	11	56	0
SH3GL2	1071	738	9	479	983	7	9	595	1285	25	1560	0	6	692	25	17	70	6	6	112	19	0	1	1	16	10	1	0	13	2	0	2	6	1	1	4	2	6	1	3	1	3	0	60	0	8	7	2	1
ZC3H3	1274	1525	2367	3089	2323	2103	3147	1345	1077	2952	1621	3649	2844	2248	4423	3396	4489	4575	3750	1876	9390	9591	5592	6738	2504	3844	6820	5479	6993	5754	3716	6292	5903	5434	9243	4643	8201	3491	4456	5688	9811	4913	7754	6768	5508	3831	3105	4929	6589
VSIG1	21238	6862	21	68	26664	146	12642	58011	10984	10267	9099	4282	26308	140	143	1848	12	371	253	65	479	95	6	246	24980	13	1545	76	43	181	148	8377	73	99	552	206	163	10044	14	72	5334	42	151	51	10336	31443	254	14364	171
FHL2	1639	3377	2145	7447	3031	2910	12122	2113	1078	6228	1548	16772	10862	5439	818	6434	4740	5376	4459	5696	6257	4637	6237	23873	18907	870	10447	7990	9913	6566	4509	14209	4731	16076	12783	3813	4961	6215	3649	6624	9761	9264	3483	3083	9559	6900	7359	13017	4219
WDFY4	160	165	1683	722	958	73	138	107	165	853	235	451	565	929	58	4770	1057	2199	1296	283	216	72	516	587	1687	654	501	241	867	254	1133	459	2004	256	105	504	79	982	66	201	237	120	136	248	960	893	348	945	325
MTTP	13	56	0	17	12	4	4	13	4	1360	22	6	249	82	15	436	83	7	13	16	2	7	1485	2	5	3611	19	1	4	1	8	33	2	2	12	13	10	18	42	38	7562	8	16	24	8	8	3	1348	30
ATG13	3421	3875	3986	6748	6307	3664	10543	4319	4246	8244	5334	8007	11563	4582	6423	7486	8420	9709	4296	4195	6375	6531	5219	11706	4603	12132	8357	5504	11649	13070	12919	5094	5669	7172	6175	10062	6099	11014	15250	3065	10468	5017	10705	7142	9433	6904	7690	11054	7910
EIF3L	4555	9633	11137	17365	6269	10592	19067	5339	7098	6974	7909	11511	8489	9963	6789	7571	9488	13825	6502	6867	6943	8028	5128	10237	4347	7512	6382	16448	13717	13475	4918	10044	4130	7133	3256	10555	6553	7522	8211	3763	6582	5347	15028	10439	11350	8657	8847	13462	16012
ETV4	23	92	919	86	75	1209	1923	191	80	4020	820	8065	3753	1831	1770	3056	1154	1445	1534	480	1682	7380	995	1619	1527	3954	16491	15868	4991	3493	2328	3787	10537	4148	954	8926	5552	7139	7300	1023	4742	2780	9875	2738	8101	9723	987	3376	4704
LMAN1	10479	7887	4373	13595	15375	4533	27222	10954	9940	3933	13492	12657	21467	9241	13337	11928	6994	8530	6364	11903	6411	21787	6960	13501	8772	17376	19172	6208	17969	25039	14506	25599	8959	13166	7954	20800	5170	17457	5698	8295	12105	8885	13695	14111	19227	10277	10521	18882	11137
RTL3	1	27	1	70	26	0	0	1	0	3	0	2	1	67	8	18	32	1	0	95	8	11	1	5	5	3	6	2	13	3	0	1	3	4	2	1	8	5	2	0	1	3	0	23	7	3	7	0	0
KCNN2	16	46	9	32	17	2	5	12	15	21	32	182	73	326	20	34	48	9	7	30	42	19	23	14	44	41	36	29	58	19	18	13	35	48	11	22	7	52	11	6	74	21	31	68	53	47	59	75	17
KRT27	0	4	6	16	3	25	0	1	1	14	0	3	1	7	1	5	1	0	71	1	5	0	0	2	2	0	2	0	1	11	4	2	0	0	0	1	0	0	9	1	0	1	28	21	0	11	1	0	1
MKRN2	861	1144	1376	2798	1257	1420	1949	906	712	1596	1037	1412	1376	1764	1409	1763	1419	2563	1092	1173	804	1414	1527	1293	921	1647	2207	1738	1771	1787	2050	1551	1647	2540	974	1263	744	1810	1802	1118	2124	1215	1604	1209	2618	2625	1172	2169	1440
ARMCX4	159	1286	188	2886	862	458	1309	511	393	698	875	796	714	1172	263	1039	303	553	129	484	209	234	1032	932	1187	181	359	282	672	332	780	1330	456	287	183	1129	305	762	650	53	2209	195	356	238	142	1151	498	1019	537
NFYA	868	1170	1209	2600	1245	1178	4558	1873	559	2459	1368	2303	4836	1759	2197	3643	2674	2699	1491	2378	1615	3471	3247	1975	2738	4780	4521	3826	3716	2993	2334	4745	2050	2365	2126	5192	1485	4574	2209	1943	17408	3111	2100	2569	3845	2858	3083	10382	2126
HOXA10	2	5	80	22	11	354	2202	3	5	1100	131	1345	1142	24	675	942	174	26	203	60	201	685	902	1226	1018	1847	2620	1841	628	811	607	2471	3046	1654	1190	351	1025	1437	648	375	2770	888	733	1331	1557	679	543	1941	628
ADM2	631	738	299	20	1983	66	3506	316	1971	666	1145	1124	293	321	766	466	532	678	606	47	150	138	1153	635	1484	497	1462	3546	290	342	309	4156	1345	455	43	1822	475	637	121	675	2266	453	480	1695	2486	917	204	2283	1556
SLC38A4	21	30	101	21	46	272	1361	14	20	42	48	168	597	63	30	53	12	543	32	19	336	456	63	700	33	3834	379	33	3100	61	357	9	24	8	699	27	151	29	46	17	132	72	75	147	51	430	191	270	55
TBK1	794	1180	838	3189	1428	1262	1259	1246	664	2172	1086	3771	4683	2481	5260	3470	1652	2904	1404	962	1939	3219	3697	1264	2132	4045	4123	1946	2387	3551	3549	3544	2540	4071	2446	3198	2406	3807	1718	2184	4651	1301	2327	3721	3912	2301	2947	2404	2072
OR4N5	0	0	0	0	0	0	0	0	0	0	0	0	0	0	0	1	0	0	0	0	0	0	0	2	0	0	1	0	0	1	0	0	0	0	0	0	0	0	0	0	0	0	0	0	0	0	0	0	0
C3orf33	105	170	39	313	188	82	274	193	150	197	184	209	800	139	508	180	220	192	97	74	86	275	157	247	274	652	601	302	216	280	136	1099	147	398	156	333	164	309	164	371	591	165	344	301	308	211	81	277	309
RABL6	4078	4889	4931	8061	4716	5439	9368	4652	4012	5230	5620	10709	7682	5440	7415	4869	7935	10310	4550	2927	19996	8949	12315	13253	5532	4651	12949	9100	9109	9556	6982	7994	9671	22989	3764	7797	12007	5946	9288	3848	6642	9647	7992	9285	12019	8607	9999	12456	5166
PDCD7	564	1333	1214	2498	892	1127	1454	736	480	1009	915	1857	2561	1428	1617	1554	1470	1685	931	973	1741	2098	1918	1548	885	1466	2222	1771	1390	1815	1899	1293	1656	1490	1792	2149	1640	1109	1203	1566	1183	1770	2413	1455	1613	1133	2344	1768	1578
MOB4	986	1742	1728	3849	1551	2266	2300	1491	1023	2353	1253	4714	3788	3075	2828	2361	3813	3228	2197	2712	2398	2730	2486	1701	2712	2832	3997	3215	3052	3289	4428	2833	2058	3262	2394	2968	2922	2950	2069	1610	4589	1606	1966	3190	5032	2052	3002	2785	3986
MRTFA	1942	3164	2384	10948	3232	1936	4757	3028	1550	2699	2338	5152	2829	4696	3146	4936	2649	5065	3259	3680	7205	4338	4360	5312	3128	3105	4204	8482	6884	5090	4158	6122	5609	5770	2548	5956	3373	3038	3453	2667	3822	5913	4977	5656	4878	3184	5060	6954	5091
PRSS37	0	3	1	4	4	2	3	3	0	16	7	6	5	0	2	5	9	0	5	1	0	2	2	2	11	0	7	1	1	2	10	2	0	0	0	7	2	3	2	7	39	7	1	1	5	30	1	20	0
NRXN3	44	1797	130	5014	151	343	11	68	63	114	196	46	53	6801	2469	614	3421	133	628	1299	73	364	16	40	283	2696	182	81	181	133	145	16	194	30	21	135	149	160	123	154	37	121	414	950	34	155	118	44	694
RASGRP3	373	534	267	811	1109	52	299	901	727	628	588	926	2412	1120	314	2083	411	954	459	524	267	330	1683	432	1875	1036	1687	670	550	291	1324	506	927	1227	296	322	148	1178	347	237	2638	370	220	563	1900	1336	919	2075	254
FBXO21	2544	3848	1736	7701	3693	3219	4793	3163	2237	3406	3897	6500	6255	4510	7968	3787	3760	5824	2566	2166	3036	5113	4742	2887	3420	6947	4751	3703	6049	4425	3906	5109	5604	2996	3194	6771	3033	4332	2815	2707	6499	3493	5574	8319	5546	2597	3611	5075	3943
AK9	487	557	209	690	674	223	777	601	456	1021	917	823	400	454	241	607	405	239	266	205	115	193	368	176	599	288	780	257	100	124	555	529	288	325	757	417	169	445	114	96	325	397	119	288	521	621	681	671	151
ZNF765	559	676	423	1178	1037	549	1506	690	561	1154	873	938	1698	604	1207	1536	734	1120	626	516	389	1390	1919	919	1650	2790	1846	923	1039	596	2943	1580	1300	1613	401	1450	171	1912	676	686	1983	1238	729	903	2706	1266	1297	1757	696
NBEAL1	1401	2279	946	2283	4048	630	6879	3954	1055	4879	2685	3479	2128	1928	3912	3937	1412	1134	586	1319	1395	1805	1797	678	2435	1975	2194	1234	2673	4257	4582	2913	1844	1261	1223	5050	1401	4610	1697	614	5127	707	1179	1425	4144	2317	2137	5228	1275
AL021997.3	2	4	1	4	3	0	4	2	0	2	1	3	1	3	5	3	16	1	0	2	1	0	7	2	7	10	3	0	0	3	15	2	2	2	0	6	0	1	1	0	12	4	0	0	1	3	6	4	4
TBC1D10C	175	255	484	221	463	90	127	103	199	513	367	143	406	227	235	894	697	552	407	84	346	168	224	272	678	258	529	83	139	88	415	292	408	131	113	248	133	447	241	418	180	168	120	248	529	445	373	475	117
TMEM198	86	216	42	350	151	99	115	69	73	83	146	217	280	183	99	69	51	157	62	251	77	298	227	749	100	159	336	417	296	487	218	103	237	261	132	219	114	243	85	125	428	68	208	75	501	187	273	96	120
LYG1	18	22	8	50	40	18	100	23	23	74	33	77	53	20	94	43	66	30	39	29	140	187	112	48	130	31	176	39	41	50	69	45	58	27	45	96	121	63	13	143	162	59	41	20	30	125	72	115	38
ZSCAN1	3	10	2	38	6	2	0	2	2	11	7	1	3	12	25	5	8	1	2	6	2	4	2	1	8	108	9	0	2	1	17	3	6	0	1	0	5	8	2	5	3	20	1	6	5	9	3	5	1
GYPB	0	0	0	1	2	0	0	0	0	10	1	0	0	0	3	1	2	2	0	0	0	0	1	0	1	0	1	0	0	0	0	0	0	0	0	0	3	0	4	2	0	0	0	1	0	0	0	0	0
AL024498.2	0	0	0	0	0	0	0	0	0	0	1	0	0	0	0	0	0	0	0	1	0	0	0	0	0	0	0	0	0	0	0	0	0	0	0	0	0	0	0	0	0	0	0	0	0	1	1	0	0
GCAT	480	343	1081	435	635	663	1787	385	700	396	543	511	414	402	1127	177	457	485	452	693	574	1109	142	2220	615	617	325	3348	1527	507	569	461	548	561	663	946	599	418	1335	836	524	582	1814	472	283	1156	614	990	1663
AC068896.3	12	17	34	29	22	22	47	17	18	19	21	13	15	8	56	18	68	44	12	7	24	46	33	16	38	24	18	33	36	32	26	28	11	5	12	88	26	18	48	17	38	29	18	50	31	41	48	39	21
KCNK6	1598	868	4392	1167	2818	4607	7835	2283	1997	2207	1730	4594	3804	1441	3346	2193	3218	8040	5293	2618	2534	5818	7304	814	6970	419	8520	3175	3739	3215	26269	6674	2944	6247	9711	4495	4036	5957	2512	1149	6904	2637	2298	5310	5357	8728	7490	6518	4182
FDPS	1302	1346	2950	2242	1807	4225	7905	2150	1418	2834	1822	4125	3868	3808	7406	3255	3493	5123	3857	2454	5740	7901	4662	7836	2522	4521	5545	5842	6028	5652	4826	2890	3799	5081	4324	5039	6176	2290	10148	3087	3914	6150	7889	3825	4982	3522	4722	8904	7972
SLC30A8	16	9	1	3	67	5	3	16	24	59	19	0	20	9	1	26	4	2	7	1	0	0	4	3	13	3383	13	16	19	3	0	1	0	0	0	39	3	0	7	10	0	21	3	14	6	1	105	1	18
VSX1	3	8	1	43	9	0	1	1	7	14	34	13	95	12	0	52	1	2	0	2	2	0	39	1	164	121	7	3	28	4	1	2	4	47	0	2	4	2	0	0	2	4	0	1	0	13	10	3	2
TCF7L1	217	2070	541	6532	652	497	158	338	227	318	1390	363	910	5103	1860	1683	928	4101	1437	1376	1841	3530	415	12025	772	1674	712	466	1773	1348	1219	359	1453	1589	1526	7015	819	995	1676	1166	633	1486	1726	4882	805	700	1942	538	4049
TMCO6	276	346	549	508	496	405	607	369	218	889	440	366	700	475	393	755	976	1222	586	632	1390	895	870	991	502	1960	853	1002	656	1143	849	843	897	1154	850	665	718	516	1088	1252	999	623	677	649	983	908	911	780	624
JMJD7	5	19	57	22	27	82	20	21	8	32	41	15	3	42	160	24	84	178	36	29	47	105	45	27	19	30	36	43	17	34	78	35	61	12	36	102	69	22	106	21	37	29	186	106	66	33	81	18	92
EARS2	694	823	1032	1698	1278	928	3509	1382	669	1958	1158	2696	2973	1212	991	1610	2627	1839	1154	1043	1531	2041	2081	1501	1276	2460	1646	3769	1909	2236	1592	2566	2583	1994	2772	2410	1445	1223	2666	1233	2875	1651	3134	2383	1757	1976	1951	3802	2580
KPNA6	3566	6274	5909	13965	5859	6187	11404	5704	2830	7151	5192	14732	7311	9483	11000	8365	11159	11449	6809	6015	7881	10193	7263	7434	6651	8749	9852	8131	14364	9981	11982	9926	10654	6165	13575	13817	16406	8668	13484	5594	15635	10259	8341	13109	9534	6446	11549	10932	9899
BARD1	143	429	719	1093	329	626	1246	465	145	845	337	2923	2347	1059	2544	1144	565	1258	1032	349	1201	3513	2685	809	1297	2296	2208	2361	1957	3136	1747	1114	1914	2416	696	2799	498	1529	1863	756	1153	931	1416	1499	1813	900	885	1781	1246
TMEM79	227	162	12261	295	372	10230	441	284	146	500	419	745	374	809	3384	471	1643	11796	6565	798	3744	2462	700	615	746	1006	1004	2136	1179	2333	8698	436	660	2060	15367	4555	5470	414	6088	1378	866	2910	2577	6964	2001	413	4016	425	10218
RPE	832	980	1006	2667	1231	987	3108	1288	561	2122	1181	3544	3936	2020	2306	2772	1578	1906	1332	770	2085	4928	3029	1770	2004	3496	3304	4928	5095	6317	2534	1720	2871	3406	2650	2530	1045	2918	2714	2049	2812	1120	2998	3366	4942	1934	1472	3480	3268
GHITM	11810	8527	8498	12272	13596	10028	14597	12515	7245	10585	12104	19332	21665	10131	9131	8626	9520	18595	7038	6371	13798	11590	14013	13002	8868	11057	15202	23498	10972	10936	11471	10813	10790	13986	21877	14078	14459	10851	11846	7709	17556	13482	17224	18280	17673	10709	16360	16895	15985
ENO2	169	1812	707	7154	543	558	128	390	217	552	404	1004	842	3257	6209	1091	821	840	1340	1346	1467	3624	943	5450	1221	231	2827	969	1816	3050	661	1477	345	5937	1983	1851	3931	1286	2447	9475	312	17599	4612	7473	2278	818	2102	585	5251
AC135068.1	0	0	0	0	0	0	0	0	0	0	0	0	0	0	0	0	0	0	0	0	0	0	0	0	0	0	0	0	0	0	0	0	0	0	0	0	0	0	0	0	0	0	0	0	0	0	0	0	0
OR4A16	0	0	0	0	0	0	0	0	0	1	0	0	0	0	0	0	0	0	0	0	0	0	0	4	0	0	0	0	0	1	0	0	0	0	0	0	0	0	0	0	1	0	0	0	0	0	0	0	0
CALHM2	120	445	365	3121	706	556	429	202	121	310	519	483	1032	1543	219	2467	672	1379	520	872	555	704	539	1767	752	555	514	1207	2210	475	718	345	758	1746	428	790	723	762	361	322	1110	511	730	811	454	871	840	1047	744
EIF5AL1	125	77	231	190	127	431	75	154	97	121	164	452	537	244	411	137	122	362	391	288	596	346	229	651	175	305	744	203	614	327	212	538	167	752	667	310	822	136	267	612	373	294	299	384	282	196	239	245	295
ZNF585A	328	554	281	1693	550	333	1203	407	195	456	629	741	826	642	441	1087	215	106	307	317	333	541	1485	284	860	922	552	612	1530	45	843	566	645	695	192	719	63	270	25	70	763	511	147	523	1010	392	307	1234	281
GJD2	2	0	1	150	9	1	2	3	1	61	9	0	3	7	0	10	7	0	2	5	1	1	0	0	5	0	10	0	2	1	0	3	0	0	0	1	8	2	1	1	0	6	0	4	0	2	0	0	1
FOXD4L5	0	1	0	0	1	1	9	2	3	1	0	1	1	0	1	1	0	3	0	1	0	1	4	1	0	1	6	6	1	1	1	4	3	0	2	1	10	0	0	0	28	2	0	1	1	7	5	7	1
PGA3	991729	660410	0	28	683438	0	33	342068	29881	16	23431	0	3123	559	0	1	3	0	0	41	0	0	0	2	26	0	4	1	0	1	2	53	0	77	0	0	9	418	1	2	1	0	0	0	0	14	6	1	70
TSNAXIP1	8	37	14	98	16	8	12	19	10	201	46	28	16	65	23	26	46	6	16	21	24	32	20	133	53	48	70	14	24	37	45	15	36	34	34	59	38	27	48	94	71	39	27	42	29	60	22	26	37
CCDC14	948	1535	515	3529	2216	1178	2164	2300	760	2613	2340	4572	3591	2223	6784	3183	2439	2415	1335	1285	1638	5993	7314	5698	3934	3006	9828	3385	4619	7372	4231	3495	4353	4343	1714	14674	1296	3887	2829	4943	3601	1512	3665	3006	5752	3218	7762	2880	3149
MEF2B	15	21	40	18	34	10	19	13	8	33	23	31	44	21	27	51	35	55	58	22	52	29	27	22	36	10	37	6	25	41	22	23	9	26	14	75	28	20	12	26	89	11	18	10	71	58	45	24	19
TDP1	346	348	855	712	555	743	1182	563	241	655	529	1041	1318	1190	1918	1332	1575	1989	1451	551	1700	2158	2126	1644	764	1279	1236	2583	1850	2144	1656	1376	2328	2243	1095	2096	1175	594	1310	985	1264	794	2354	1648	1088	1113	849	1923	1367
IFRD1	1456	3483	1782	3742	3648	1270	1379	1796	3125	1853	3659	1197	3459	3281	2521	4149	2014	1960	2193	1453	1142	6144	5121	3990	4846	2903	4687	3322	2789	3320	2953	3765	2418	3794	1497	1700	1740	14401	2377	7675	6539	3202	3108	2722	9248	4114	1317	2729	3205
KIAA1522	13102	8596	16644	4795	17791	21521	55865	20136	10284	24882	16351	48756	19672	5247	34681	8824	33180	43897	15973	6903	17950	34663	26063	9240	21620	15402	22657	26084	29248	32359	23889	27458	26740	13600	19792	36918	50473	18525	46459	11169	47183	25215	30450	28113	24543	19029	16287	52343	26822
DYNLRB2	8	10	10	18	10	7	0	12	5	14	39	1	0	19	11	10	120	1	16	10	6	20	0	21	0	5	0	1	36	9	9	4	1	0	9	16	32	5	4	75	0	2	10	18	1	1	9	0	8
OR4K13	0	0	0	0	0	0	0	1	0	4	0	0	0	0	0	0	0	0	0	0	0	0	0	0	0	6	0	0	0	0	0	1	0	0	0	1	0	0	0	1	0	0	0	0	0	0	0	0	1
PTGDS	411	3320	2678	9216	2528	1367	436	389	467	331	847	644	3145	2749	43	6233	438	3461	1137	1467	173	830	66	101	2243	396	505	958	490	160	930	488	5458	174	249	340	375	3701	103	405	866	386	213	347	759	2820	505	1594	600
KRTAP5-6	0	0	0	1	0	0	0	0	0	3	0	0	0	0	2	0	3	1	2	0	3	1	0	0	6	5	1	0	0	2	0	0	2	3	0	1	0	1	2	1	2	0	5	5	0	0	0	1	0
NFKBID	89	378	222	468	222	245	286	176	91	645	187	367	486	251	341	489	338	630	338	193	597	567	742	289	581	523	716	397	288	324	547	388	247	710	488	549	574	958	555	996	280	302	492	303	656	443	626	453	1159
FTSJ3	1105	1650	1860	5236	1922	2938	6363	1794	976	2548	1865	4352	5910	3159	3216	4644	2705	6089	2182	2843	5206	3730	7266	2727	2898	11744	2874	4133	7275	7332	3864	6004	3937	7536	4699	3667	3233	4064	5090	2619	7329	3070	5978	5125	7417	4578	4096	6649	3465
SLC51A	118	137	209	302	207	234	158	115	104	419	176	173	315	256	590	212	278	557	496	168	359	745	246	73	99	159	296	139	245	1197	465	270	154	51	149	749	769	134	372	889	253	788	517	1314	303	178	646	218	739
THEG	0	2	4	0	3	15	8	0	0	22	4	35	0	47	25	2	54	602	17	2	22	3	0	6	2	3	5	0	43	10	30	1	30	38	3	21	20	0	28	180	9	1	23	485	5	11	66	10	72
SECISBP2L	4788	5953	4555	11134	6207	2137	6123	6351	2789	3022	6839	8117	5175	6899	5314	6300	3650	3186	1989	2628	1449	3513	3388	2101	3617	2646	5431	3377	3576	2812	7781	3253	4950	3391	1886	4250	1787	4586	1618	1226	6526	1534	2691	3020	4951	2280	2994	5101	2263
GUK1	5458	5859	10890	12457	6073	8386	11195	5066	4341	7596	6407	15052	10334	8534	7265	8168	9528	12425	6930	12921	14652	7723	11369	16683	8775	5100	12128	19079	8912	6061	10752	13213	10469	7449	28904	9170	20743	9725	10208	13109	16157	12138	11878	7966	11945	12578	9193	15539	12244
VTI1B	3466	3708	3560	6162	4235	2816	5561	3593	3164	3478	4094	2827	4292	6213	3366	4604	5231	5432	3234	3649	4968	5857	5274	7865	3441	3524	4078	4257	6954	6026	5755	5357	3754	7213	5180	6390	3876	5423	3539	2893	5330	2773	5516	6678	4760	5896	2908	5977	4665
TP53TG3B	0	0	0	0	0	0	0	0	0	0	0	0	0	0	0	0	0	0	0	0	0	0	0	0	0	0	0	0	0	0	0	0	0	0	0	0	0	0	0	0	0	0	0	0	0	0	0	0	0
TMEM121	41	66	23	210	96	105	13	47	30	31	128	36	104	190	58	142	86	69	79	132	90	80	14	983	64	279	61	39	441	45	35	20	183	55	70	146	340	52	106	142	55	44	168	156	94	76	94	81	102
ZNF33B	2241	2070	793	3153	2807	1198	5629	1929	2603	4051	2980	3017	2602	2237	1726	2895	3575	2748	790	904	1500	1036	3407	1166	2945	3111	2837	2434	1484	1572	2918	2543	2729	3210	1948	3444	929	2641	973	945	1791	928	1106	2262	2662	4134	1786	4324	1834
AKR1E2	28	125	13	211	76	28	11	123	60	245	71	178	38	112	175	36	172	12	128	118	144	575	516	295	35	124	22	5	120	389	42	122	13	1684	259	180	135	28	143	134	100	337	43	677	227	33	198	45	253
RANGRF	213	275	81	438	220	156	190	227	168	174	208	160	362	357	342	253	148	301	190	378	395	345	293	1406	266	614	456	354	311	241	278	347	339	621	347	243	528	252	159	572	262	239	311	110	144	309	348	182	361
ATP13A1	2827	2947	4883	5849	4470	5374	13548	4995	2383	6277	4922	16166	10752	4173	5488	8311	4475	14830	9519	5666	8546	8044	9113	7620	5991	8216	13369	9136	10511	12822	7810	10805	7667	10672	6600	9321	5786	7404	2756	8623	51226	9554	7445	8310	15366	14580	7412	16120	7149
TBC1D3G	2	0	3	2	0	2	0	3	1	0	1	2	1	1	6	4	1	4	6	0	2	8	5	2	6	2	5	0	2	0	9	4	5	5	4	2	6	6	1	6	7	3	0	1	0	4	0	2	0
FCRL1	21	7	216	5	86	6	0	0	10	47	39	12	10	55	2	669	15	422	219	0	1	0	2	4	381	10	46	1	10	3	22	85	5	0	19	5	5	35	1	2	13	2	6	4	67	133	19	10	23
PPP2R5B	614	1200	607	3183	788	564	581	633	526	1104	802	1571	796	1979	1284	1549	1240	609	1209	1319	1506	1246	1984	1834	1073	1143	2282	625	1545	3117	1649	1076	556	1605	1721	1991	2038	1216	1594	1726	1812	1546	1611	1638	1680	838	1596	1322	1480
ANKRD34B	9	3	4	4	3	2	2	5	0	63	14	9	8	96	90	16	8	5	17	70	19	0	7	3	4	1	15	3	70	244	2	2	5	5	2	111	10	5	20	13	5	5	15	107	2	8	106	6	13
TMEM88	189	242	33	657	145	41	71	153	104	48	199	83	293	798	70	178	142	246	79	500	73	164	81	324	261	1021	82	145	71	38	145	111	105	73	39	70	433	251	72	413	162	134	32	221	125	221	87	166	71
SLC22A18AS	52	23	41	39	45	127	92	41	28	325	31	1105	249	84	52	76	39	64	25	36	217	35	515	104	309	52	328	537	26	33	65	376	914	171	229	63	458	33	180	127	367	108	87	176	55	67	131	308	339
TSC1	1937	3134	2279	6343	3793	2024	7515	3018	1441	2689	4095	4038	3033	2956	5443	4299	3705	5082	1695	1836	4720	3878	3335	3836	3244	3604	5590	4345	4885	3335	5318	2961	3400	3644	1830	4775	3143	5303	3843	1484	3706	2478	2623	4948	5875	3771	4825	5879	2502
GET3	1191	1185	2500	3169	1424	2390	2785	1271	915	1772	1251	3519	3930	1947	1804	2358	3689	4840	3098	3115	4532	3925	2451	3480	1852	2896	2916	3553	4018	5053	2433	2131	2577	5168	4370	2909	3433	2847	3522	4302	5060	5548	4566	3310	2597	3100	3402	3946	4570
CPT1A	4015	5524	5798	15037	9464	5441	18939	6000	4034	11329	6193	22074	10974	37769	4467	9908	9019	8277	10941	8605	10456	9007	19561	3412	15378	12820	22439	13825	5901	9802	10791	12004	17056	11012	3624	7989	9626	6747	9701	20481	13782	4556	14474	6244	22040	12127	17031	21382	16915
THNSL1	253	203	183	245	377	239	1522	327	242	604	398	683	734	376	388	378	857	35	363	117	477	1645	935	708	179	414	495	974	327	549	274	807	461	1569	96	1391	572	204	613	841	725	1048	832	776	567	982	412	1339	563
SOWAHC	599	1805	8330	6173	1011	10408	3187	1326	565	2050	1192	3003	3923	8024	6438	3724	4502	8425	6591	3610	11600	7981	2264	1297	3677	3187	4909	2492	16946	14213	21534	2445	2585	2952	6738	9039	5647	4965	6929	11128	7815	8272	11147	4925	5823	2895	7867	3346	7448
VCPKMT	322	451	327	710	503	417	535	463	300	428	492	402	699	742	810	562	590	839	554	283	1497	1217	718	324	582	987	1687	499	864	1060	1000	1473	394	813	796	840	603	956	668	551	765	281	968	1120	668	855	621	604	794
ATP6AP2	2565	3975	4457	13036	3655	3888	7215	2635	1768	3814	3053	9193	16334	10178	7571	10391	8040	5957	6870	7595	8083	10183	10861	18591	7153	9288	11508	12298	8170	6367	10212	9282	11728	12971	12004	7876	5980	8638	4280	8700	10084	8100	7807	10572	7720	6071	10980	9379	8033
CUZD1	19	22	22	82	44	26	81	49	15	112	35	96	122	35	62	149	50	43	44	41	29	60	312	51	193	142	143	30	43	76	123	230	30	100	47	180	95	12	4	59	180	0	62	50	152	114	123	116	61
C12orf50	1	0	0	1	0	0	4	1	0	16	3	5	0	1	3	1	0	4	0	1	1	6	1	2	9	3	6	0	5	2	0	5	0	1	1	0	10	9	1	5	4	2	0	4	3	2	1	1	0
OVCH2	3	5	8	3	18	10	0	15	6	24	36	2	11	8	1	9	57	3	6	17	0	4	2	99	4	3	6	5	4	1	11	3	1	3	4	25	20	12	6	16	4	17	7	8	5	2	37	0	13
HSD17B12	7300	5801	3357	9615	8934	5828	14487	6524	8695	5559	8806	21076	13794	7921	9616	8014	4417	7685	3654	3741	6820	8048	6294	6925	2565	4636	12946	8597	8865	11342	12103	9091	11214	8262	10981	8020	8740	10130	5777	3127	9986	7453	10317	6061	10019	7922	7197	11870	9943
DUSP1	10096	25345	26745	109477	4858	39488	2288	8903	2367	2189	6143	4139	33783	49275	11529	22336	10599	41118	13040	9563	39927	2730	1579	6605	16260	5689	3468	7137	6069	25224	95477	2522	10368	1412	15854	14925	25948	22185	12751	11635	46904	19396	7629	10252	8944	5308	22023	3438	24199
MINDY2	1347	4019	2553	13882	2571	1820	5057	2307	861	2099	2355	4403	5325	5770	4138	5680	3682	2563	1497	3413	2776	3923	3061	1563	3072	2594	4041	1587	4503	2623	5790	1521	2608	2631	3219	2484	2177	4341	1405	1054	3590	2305	1983	4399	2905	2786	5100	4928	2344
LDLRAD3	210	362	1320	1315	417	958	137	212	194	197	574	1371	1752	1519	1647	1624	408	1345	929	866	2184	2764	1090	1907	535	853	1366	304	3923	5418	1177	271	514	4525	658	2592	1069	815	708	990	1934	1405	3751	1331	1411	388	1799	702	1384
NSL1	483	542	336	1330	636	404	1486	541	345	1067	717	1115	1572	959	1475	1676	2002	987	954	719	1471	1743	1210	1624	929	2131	1304	2029	1728	2278	1045	930	915	1023	733	2021	1068	1138	1649	1679	2194	1472	1917	1231	1121	929	1528	1542	1157
OR2A4	2	1	0	0	0	0	1	0	0	11	1	1	1	3	0	0	0	0	0	1	0	2	1	1	4	1	1	0	2	3	3	2	1	4	0	1	1	1	0	5	1	0	3	0	1	0	0	0	1
SLC16A10	1459	1560	52	715	2281	34	17	943	2230	169	2150	171	413	282	498	537	48	74	56	277	103	253	51	377	141	109	419	91	544	138	206	191	305	390	202	1013	121	1046	95	270	831	130	474	152	917	85	58	247	351
CCL15-CCL14	0	2	1	5	1	0	5	0	0	30	0	10	40	0	0	5	0	0	0	1	0	0	65	0	22	149	19	23	0	0	40	33	28	0	0	1	0	1	0	0	96	0	0	0	16	19	0	32	1
PLA2G4C	93	530	128	1518	160	46	77	46	47	393	142	85	757	970	109	707	1381	222	219	362	376	128	111	866	815	613	158	130	1226	252	277	75	188	139	473	578	352	493	92	187	197	224	146	266	225	392	349	409	172
TBC1D23	1731	1948	2441	4246	2424	2352	4382	2228	1321	2642	2054	4828	4994	3368	6644	4225	2700	4386	3064	2679	2534	3984	2259	4034	3409	2933	5376	3248	5124	5510	6134	3145	3114	4652	3376	10434	1947	4549	4643	3487	8370	2655	4655	4762	4778	2464	6105	5334	7233
PRDM14	0	1	1	0	0	0	0	1	0	100	4	1	4	0	1	2	0	0	0	0	0	1	2	7	1	1	8	0	1	1	0	2	0	0	1	1	6	3	0	4	2	1	0	3	0	0	1	3	3
HEATR4	33	75	43	84	63	33	98	41	50	261	83	19	92	137	296	102	142	66	53	47	115	210	108	95	88	109	216	69	110	279	141	364	256	29	22	195	165	84	177	120	244	62	153	433	91	180	118	80	74
SPATA31D3	1	0	0	0	0	0	0	0	0	8	0	0	0	0	1	0	0	0	0	0	0	0	0	1	0	1	1	0	0	2	0	0	0	0	0	1	1	0	0	0	0	0	0	0	0	0	0	0	0
EOLA2	336	394	420	702	538	545	471	337	348	613	492	557	894	581	762	732	1017	1032	586	500	1159	645	997	1254	658	707	640	1122	1085	833	767	895	1198	618	548	1267	625	735	1069	817	1265	584	1068	440	822	759	753	992	1082
MALL	17	56	9566	264	68	4066	246	57	26	1189	101	4331	1788	348	817	830	122	3519	2162	256	408	475	1201	408	753	222	1068	1561	616	2105	4330	710	1457	527	1834	1087	994	105	2816	109	3562	216	1275	1807	2699	360	338	2668	2178
TASOR	2141	4151	3101	9138	4303	3636	11311	4054	1986	6192	3834	6835	7551	6406	6869	9556	5179	5869	3047	3187	2806	6625	6397	3746	3005	8583	9360	6427	6646	13178	9333	6773	10018	7772	2813	8107	2346	9096	5725	2095	12695	4751	5418	5488	7947	3841	5115	10747	4112
MMP15	7518	3723	931	1348	7580	1064	13943	12240	4147	10999	7256	24837	15069	2593	1177	5380	4235	3206	2598	2405	2930	1925	11590	3458	23170	14517	17663	28886	3370	1403	4065	12594	14997	6950	4493	2377	1857	10479	3991	3768	36481	2997	3178	3895	26115	12346	2605	18862	2114
C1orf50	290	279	378	521	328	352	564	255	234	451	353	377	496	471	403	411	485	789	483	476	800	534	371	648	401	401	847	482	719	268	404	473	576	507	939	392	765	216	366	447	524	719	375	487	448	440	667	558	635
FAM111A	960	1299	671	3072	2659	600	4544	2632	797	4618	2382	5962	6564	1669	5832	5167	3644	2564	1846	1781	3325	2267	11651	2264	2033	6295	7042	3739	2434	7896	3584	4743	5465	2291	3592	5233	1668	4868	4999	2033	6509	3353	2004	2127	3922	4497	8973	5498	2055
ADAMTS4	289	4465	395	18060	680	2608	128	2064	744	424	725	1877	3255	26113	1086	4689	345	1064	246	2820	3760	2304	804	1886	1538	3169	2469	3313	6165	1010	2466	1132	3641	2461	626	2631	2058	8369	629	1948	5255	912	1943	1789	5073	2390	2569	1849	816
PSMD12	1723	1955	1730	3700	2256	3488	5964	2026	1617	2083	2115	7493	7247	3851	5570	3503	3313	6963	3209	2358	6263	6365	6344	3352	2851	6862	11117	3569	5541	6967	5065	7729	4373	9268	7761	6262	5531	4150	5887	5044	8108	5248	6086	7472	13701	3538	5994	6679	5018
HOXD8	47	100	57	381	61	25	42	42	14	21	86	128	505	226	401	288	606	86	226	281	438	1197	46	338	199	128	90	59	615	701	263	72	157	109	185	352	791	79	300	405	271	786	301	1011	188	116	435	196	114
FZD4	2912	3126	397	12106	4498	430	1254	2669	2416	642	4196	1372	3717	3964	967	6439	1269	945	134	2374	721	576	650	1610	1906	4409	2716	1324	1559	466	2655	1012	976	4388	204	1130	316	3160	348	278	4968	812	432	815	1927	2486	999	2564	254
CLIC5	274	402	51	1274	397	34	1018	248	176	1518	387	1450	3305	1435	86	802	232	75	34	253	49	13	2136	48	341	498	4666	648	212	57	1285	1793	462	229	19	72	19	480	76	97	4371	19	47	263	540	913	224	7309	46
CELA3A	154	448	1	1	118	0	9	121	543	109	229	23	460	1	0	22	1	0	0	0	0	0	0	0	5	13	6	1	0	0	4	12	43	3	0	1	2	3	1	3	14	0	0	0	50	16	0	15	0
DGAT1	1239	1112	2139	1873	1861	1216	8615	1782	911	5012	1441	5988	1842	1668	1932	2788	3386	2077	1755	1279	1892	3582	9381	3293	2794	4693	7655	6222	3294	1010	2658	8693	7214	1760	5679	2553	3323	5049	2263	3204	24836	2387	3064	2453	6277	4112	2456	8280	3314
GPR12	4	13	16	10	36	0	0	2	14	6	6	0	0	44	0	2	14	0	40	3	1	0	0	3	1	0	11	0	1	4	0	1	1	0	1	12	6	54	0	10	0	2	0	0	0	3	0	0	0
COQ2	289	232	642	501	395	644	1160	442	158	594	283	1086	1242	932	592	850	487	1070	716	280	1216	585	1101	632	590	798	979	609	550	1029	800	775	829	1499	633	574	714	643	1126	597	1549	315	894	1002	535	792	509	1301	1728
TMSB10	7494	7018	18843	24650	10552	32210	14928	12256	5724	36961	9210	41602	59535	32695	12755	29341	13701	109705	45436	48670	120768	34176	36800	152032	44977	25813	63060	79462	41685	39172	36171	23351	64346	84537	110172	32522	118782	31948	60330	61188	37217	75201	40570	26121	75107	47337	73134	39350	56425
HDAC5	1801	3585	9384	6827	2609	4427	4011	2043	1612	2951	2712	2829	4284	6133	5440	4544	6036	10341	5591	3240	2859	3139	2405	4181	2738	6726	2419	3571	7549	3729	3747	3872	4781	3729	1163	4904	2780	4122	4182	2915	4038	3247	5038	6833	3584	2759	3330	7176	7395
ASMTL	578	1180	663	2811	890	930	1558	684	691	603	778	1657	822	1604	797	1087	2133	2731	805	836	581	1061	765	5674	730	473	965	1724	1186	667	844	944	1373	973	1302	1543	1495	793	968	963	456	723	1003	1619	2230	1015	579	1616	1499
PITHD1	1030	937	3129	1780	1094	1821	1957	1088	885	1529	1119	2013	1619	1312	2606	1270	1794	2498	1927	1206	3387	2580	1930	1770	1686	2166	1691	2526	3066	1340	2611	2386	2654	1107	4425	3087	3295	1282	1729	1460	2148	2715	1900	3231	1849	1725	2728	1859	3048
MUS81	753	1190	902	2663	1265	1044	2065	1058	662	1699	1043	2097	1815	1554	1206	1693	2074	2236	1623	1234	2503	2281	2981	3389	1755	3238	2442	2001	1634	2305	1592	2328	1948	2301	1363	1868	2064	1717	1953	2532	2162	1489	2098	1520	3296	2229	2404	3094	2394
ZNF75A	382	673	357	1113	706	444	394	607	546	1144	774	708	882	826	1949	453	1672	250	800	428	1303	1604	713	691	2441	396	715	742	813	896	1036	440	1359	1013	1459	1756	633	487	1150	746	1209	1626	531	1871	583	754	2068	666	1212
SNCB	2	11	1	12	1	9	3	1	0	18	2	3	1	23	336	0	0	8	45	10	45	104	1	6	2	1	4	2	29	389	3	2	3	0	11	9	58	1	66	39	90	0	293	217	4	13	50	1	127
TRMT44	244	435	1417	952	507	754	1047	488	259	905	570	1157	1757	569	1353	879	1153	1433	1118	462	491	491	877	849	753	679	696	1065	619	766	904	1330	286	624	313	920	453	1197	590	545	1585	805	1152	1045	1090	1487	462	1087	560
USP17L13	0	0	0	0	0	0	0	0	0	0	0	0	0	0	0	0	0	0	0	0	0	0	0	0	0	0	0	0	0	0	0	0	0	0	0	0	0	0	0	0	0	0	0	0	0	0	0	0	0
CUL7	1667	2418	2091	5004	3229	1938	8384	1790	1830	2633	3074	5036	4543	2685	4260	3431	3808	5601	2141	5226	2082	4582	2322	5290	3947	8012	6566	2897	6527	3457	2850	2931	4590	3179	1531	7567	1939	2713	3469	5205	14756	4311	2900	2324	4952	3224	3298	10195	1717
CAPS2	182	216	123	456	291	117	179	272	136	416	484	358	350	277	311	191	299	52	88	327	229	531	404	123	287	286	545	53	125	395	255	230	93	98	21	442	178	167	170	298	469	194	263	516	392	190	106	281	76
DTWD1	816	1361	398	2401	1166	728	1336	659	922	942	1301	2118	1660	1731	754	1597	1594	884	536	900	945	1308	934	769	1123	750	2046	1026	683	755	1572	1128	1145	1046	847	959	813	1018	584	594	1675	1088	954	1081	1085	1296	892	1314	556
ARHGAP29	1720	3850	304	6305	3504	286	467	2335	1429	1748	3295	2149	7674	7311	2735	8364	486	802	369	1523	3146	1462	693	6602	2329	3708	2499	675	9037	1459	3542	1349	2700	13958	601	1107	212	3922	513	1542	5895	415	1138	790	3994	4089	3019	2610	403
ATP12A	10	0	968	0	0	429	9	8	0	89	37	13	4	12	255	3	5	34	1024	90	6	2319	5	10	47	3	34	19	268	403	576	4	2	0	24	64	1554	0	818	116	12	10	3026	107	70	5	122	2	898
PLA2G4B	18	21	254	61	39	118	24	20	25	30	67	27	10	51	169	60	150	143	36	40	94	102	30	32	47	12	80	43	105	62	177	98	31	12	92	212	141	42	160	62	87	53	479	97	142	43	211	23	147
POLR2H	981	865	1123	1487	1334	1811	2761	1330	756	2305	1254	3445	5712	2259	4143	1976	2427	4750	2335	1473	5304	2400	7586	4804	2551	5493	4180	4625	2369	4808	2224	6182	2343	2580	4055	3602	4518	2384	4030	3918	4215	3684	6561	3131	3224	3930	4012	2842	5755
FAAP20	1161	1562	1211	2864	1628	1980	2457	1116	1152	1832	1657	1851	1800	1939	1740	1483	4100	2639	1938	2903	4589	3157	1499	4744	2852	3300	2382	2044	1739	1497	1329	2013	2035	4143	5786	3540	7399	1649	2248	4156	1638	2574	3418	2724	2401	2991	2065	2415	3242
IGFBPL1	6	34	1	189	55	4	1	76	13	23	19	2	3	16	467	43	22	0	11	49	3	35	7	431	9	232	9	290	53	7	7	2	4	1	8	18	25	111	14	95	2	13	216	49	1	18	3	7	2
ETHE1	667	829	3293	1792	1016	2511	8781	951	730	3018	812	4993	2610	1346	771	2448	3977	6458	3244	1490	9002	1614	4955	1186	2232	1161	4925	3731	2080	1083	5177	3305	2627	2177	1888	1142	2430	2704	1434	1047	7661	988	1700	1759	4927	5378	2322	9698	1673
SIPA1L2	317	1498	7118	5823	1017	6620	2666	1615	440	2792	625	8249	2013	9348	17041	2756	3327	11855	5006	6087	2386	14610	2827	2453	4549	8921	2785	1963	9104	7710	11564	2876	8279	1171	3382	11695	7408	3199	10584	5750	13002	3774	17502	9266	2181	3429	3465	3356	8248
USP20	917	2426	1783	6147	1700	1449	2569	1154	916	1579	1708	2050	1669	3662	2053	2721	3520	2913	1343	1844	3733	2086	1745	3516	1885	1316	3016	3000	2933	2062	2562	1830	2967	1380	1812	2380	2971	2507	2497	1127	2359	2395	2034	3115	2323	2666	2809	3075	1784
C3orf18	631	655	109	1206	834	38	171	361	505	97	826	57	131	688	86	312	373	43	22	299	74	187	84	568	126	187	115	84	233	194	112	49	144	144	86	74	65	277	92	88	175	33	109	143	246	110	148	134	134
CACNA1A	131	167	23	156	318	41	229	161	238	956	269	134	302	167	39	279	75	721	246	167	121	103	401	307	166	93	590	62	75	95	120	100	799	560	333	219	212	438	61	73	494	354	99	132	64	546	171	185	285
NLRP5	0	1	0	0	5	0	0	0	0	278	1	0	1	1	0	2	1	0	4	0	1	0	4	1	0	5	24	0	0	2	0	5	0	1	0	1	14	1	0	11	3	0	0	3	2	0	1	1	0
OAS1	1012	550	4919	756	1732	2657	2265	844	347	7464	738	12253	9256	804	1962	7118	1927	24045	6840	2403	13086	1114	13529	3608	3769	3928	12813	3622	2047	10077	11705	4297	4905	2437	6137	1779	8260	4659	5084	2878	26482	1951	6174	3703	7167	23825	7141	7508	2338
TIMM13	1148	809	1811	1234	1331	2383	4067	1327	734	2071	1518	4087	3455	1429	1257	1651	2487	3996	3654	1972	4462	1685	2863	2430	1669	2963	2803	3480	2557	2167	2127	2549	1870	3473	1474	1541	4955	2347	2092	3286	2337	2197	3480	1514	3404	2355	2997	4342	3007
DDHD2	1319	3364	1090	5802	2547	1833	4572	1518	1401	2141	2475	2861	2144	5146	6247	4259	3055	3116	2635	1970	1130	4707	2038	12932	1596	3657	4051	1001	3359	3267	2337	5266	1035	2677	1978	4375	2709	2765	2339	2966	5090	2726	4164	2698	6148	4328	2002	4022	3317
LCE3A	0	0	28	0	0	128	0	0	0	1	1	0	0	2	17	0	0	22	1	21	94	1	0	0	0	1	0	0	0	30	376	0	0	0	53	36	57	0	0	41	0	0	108	0	2	0	7	0	49
NISCH	3463	7358	5118	16580	6920	5348	9213	4976	3386	5898	7197	3325	3010	8740	5032	9518	9468	7651	3741	4843	3813	5075	4246	8505	5479	4790	7409	4249	8258	4639	8582	5504	7236	3263	2503	8370	3367	8304	4717	4195	6362	3288	4125	4254	6705	5597	4957	7955	4329
RASSF6	7225	2943	350	216	8552	145	7399	10672	3630	5466	7139	10479	4236	204	359	2800	6617	311	421	140	759	972	2429	109	4108	751	4522	1106	482	788	987	4346	1280	1679	697	3446	752	3997	1383	2460	12377	956	592	184	2566	3079	1593	7266	232
S100B	57	472	203	816	119	56	33	38	68	163	606	99	312	1225	76	255	313	81	77	223	250	42	38	960	168	229	216	122	1137	85	149	74	41	97	108	159	140	176	94	76	42	108	117	188	382	89	578	85	297
DHRS11	530	548	1382	466	847	570	4381	679	599	2818	818	759	1469	449	737	1777	1544	1427	1132	407	597	1712	3034	2169	799	1886	1265	2143	433	714	1092	4041	1838	1635	298	646	1219	720	1081	1569	7353	2009	1085	352	2186	1718	770	3388	866
RPL31	10389	14647	23476	22133	11280	23217	32394	8842	10572	31307	13860	23561	23474	24102	11925	23299	26371	57644	19156	13984	48962	16607	16406	61250	15502	24053	20372	33397	35492	19174	19278	22617	26338	33137	24422	19076	58150	29358	15519	50505	11522	25428	34637	8468	35190	36142	28396	25875	26637
LANCL1	2440	4585	4005	9400	4076	3149	8264	3299	2161	5686	4707	4262	5964	6654	5824	4902	7352	7481	3706	2515	2578	11790	6807	3034	2974	8510	5371	4336	8479	11983	9355	6471	3829	3245	3547	10449	2416	4212	4192	3405	10658	5229	9083	7514	7198	2444	3784	6533	6220
TYW5	416	467	324	981	749	384	943	668	320	1053	719	981	1483	585	1209	1252	1637	759	479	604	784	744	1339	456	1083	961	1480	941	1239	1606	1030	1488	708	960	542	1385	397	1445	764	522	1375	299	639	878	1729	1087	1030	1022	628
CCDC7	132	103	41	130	135	63	139	126	109	169	166	124	146	133	131	209	170	122	39	47	66	272	199	74	189	85	168	109	50	98	176	166	132	204	71	207	54	167	70	63	325	209	33	214	104	239	73	165	40
CACNA2D3	132	228	350	237	224	488	11	361	192	87	178	32	61	258	551	106	72	775	406	54	66	534	18	8	143	16	147	23	328	169	78	9	19	28	69	194	288	113	408	187	65	353	769	522	87	32	569	46	437
PPP1R1C	43	25	35	5	64	345	117	98	20	179	47	153	340	14	28	43	60	460	48	88	5	258	80	117	545	839	174	41	124	296	43	24	117	74	325	176	178	99	37	46	63	20	110	218	109	284	105	129	55
NBPF20	73	171	102	386	102	168	123	125	81	319	187	243	205	261	429	288	514	284	106	156	296	465	26	387	152	310	363	127	349	328	237	250	120	299	179	242	280	196	185	330	650	155	268	200	312	317	238	203	171
KRT81	15	0	6	10	7	3	5	1	0	20	22	25	18	17	18	8	25	32	40	26	145	36	76	9	9	106	28	14	48	57	14	11	3200	121	55	97	138	12	34	135	30	79	43	26	17	18	82	45	19
B3GLCT	519	960	230	1133	609	494	605	729	319	368	715	878	1459	913	1643	677	2783	417	646	770	551	1099	802	1113	465	1622	1259	1120	1302	2259	776	509	1840	1417	2672	2096	635	977	488	1113	883	625	946	1213	722	736	1885	647	913
EPC1	972	1601	1047	3656	1658	1108	3501	1085	1046	2073	1461	2518	2014	2889	1527	3052	1895	2274	1168	1001	1427	2379	3248	933	2180	2153	2059	1368	943	1549	2556	2137	3180	2791	1031	3202	1113	2068	1045	1060	2704	1306	875	2652	2039	2238	1480	3135	1374
RAB5C	4003	3379	3125	7474	4883	3988	11238	4060	2424	5107	3914	13936	11343	6432	4598	7724	6112	7783	5649	5851	6392	8181	18823	6701	5428	11247	7089	18280	9038	6896	5608	8191	9563	9384	4229	5690	6688	7153	6644	5198	12525	7869	10058	6504	9232	8497	6573	13337	7060
CNR1	94	681	90	2486	310	46	33	155	43	65	324	39	30	649	107	978	34	251	71	324	2	3	9	3	186	663	87	6	11	7	131	65	12	2	8	85	6	136	2	15	19	20	115	18	25	172	16	39	38
AC008764.4	2	4	4	4	5	10	13	3	4	7	8	7	18	3	7	5	8	5	5	10	2	10	5	10	4	8	4	8	4	9	8	4	8	6	5	4	8	5	5	13	14	7	9	4	3	7	4	10	9
AP003419.1	0	0	0	0	0	1	0	0	0	0	0	1	0	1	0	0	2	1	0	0	1	0	1	0	1	0	1	4	0	1	0	0	1	0	1	0	1	0	0	1	0	4	0	0	1	1	0	0	0
PALM3	1814	830	2	34	1997	5	266	2252	1579	330	2047	98	880	15	13	758	10	3	18	6	5	28	288	107	653	2778	273	79	95	18	54	829	2089	172	40	44	25	2208	31	44	152	9	30	137	214	564	25	156	34
ZNF571	196	257	170	536	319	155	186	198	156	187	336	71	210	303	300	306	202	237	422	173	24	269	381	121	94	578	157	62	115	10	257	33	426	23	75	270	50	203	11	25	48	253	68	320	131	174	234	347	150
CATSPERZ	0	1	1	1	3	0	4	0	0	11	10	0	3	1	0	0	5	0	0	1	2	2	4	2	3	2	5	2	0	0	0	4	0	2	6	4	1	1	6	2	3	1	2	1	4	7	1	2	0
SPATA13	2865	1848	377	2294	4852	256	5685	4502	1816	3964	2677	6727	5816	2475	1551	5836	912	624	826	636	637	1012	7927	729	4059	4298	8252	4955	2260	754	3659	6145	4355	2965	204	1804	536	4446	740	1599	3516	268	899	1316	8329	5463	1612	7351	1052
CGB8	0	0	0	0	0	0	0	0	0	3	0	0	0	0	1	0	1	7	0	1	4	4	0	95	0	0	7	1	8	15	0	3	7	16	0	0	2	0	1	0	5	2	3	50	9	0	3	7	0
MTERF4	694	1103	1741	2083	1184	882	1790	839	702	1595	1204	1203	1597	1252	1933	1489	857	1537	935	591	1501	1140	1580	999	1587	1791	1365	2132	2085	1731	1399	1859	865	1088	599	1289	541	1297	1270	860	1549	471	1041	1444	1944	1420	1297	1733	1282
KBTBD6	505	694	468	1838	723	981	1479	550	497	650	868	1304	1426	1237	2270	1312	624	1053	550	1047	1415	1394	1602	1070	576	1051	2757	1672	2925	3664	1638	2231	4633	1072	1458	2330	1427	1405	1083	869	1055	809	1340	1982	2501	1007	3237	1494	1328
MAGEA6	5	0	20	0	8	3	4	1	0	16	0	0	860	441	1	0	0	0	836	556	0	2819	13	3	0	3217	19	18	0	2199	835	0	367	1	3500	4071	0	0	0	8	10	2926	2588	16	0	14	302	0	28
C3orf20	5	15	4	16	8	2	20	15	0	91	23	10	14	10	22	12	18	11	4	8	4	5	13	2	20	16	64	1	4	14	47	68	61	10	0	40	8	12	7	7	17	8	4	4	18	76	7	12	3
HIF3A	1476	6953	334	12695	2039	915	62	1230	679	933	2963	39	176	3125	245	1025	648	554	224	1340	40	24	88	36	914	14473	815	24	64	4	203	277	1132	15	25	480	2197	254	8	32	448	39	237	148	46	371	48	753	144
TANGO6	374	642	633	1766	909	796	1292	629	307	802	394	1124	863	1510	778	1442	1068	1478	853	881	1055	1847	1179	1898	811	1186	963	1166	1605	1287	900	1202	1374	1537	1704	1318	882	625	2202	665	2423	623	1916	2406	2303	859	1217	1455	1612
CCL7	0	2	0	1	4	0	0	0	0	5	0	6	41	3	2	9	0	2	4	13	125	11	4	31	8	1	16	7	11	25	6	0	32	179	10	0	71	8	2	158	28	3	4	9	2	1	74	5	2
TPST2	589	731	1491	1746	831	1808	1635	697	454	951	677	2600	1905	1972	2949	1770	3146	3484	2778	2577	4260	3658	1511	3802	1037	2943	2044	2428	5567	3349	2553	2174	1140	1578	2180	3359	2711	1217	1837	3235	2459	3745	4490	4755	2803	2351	3736	2369	4579
DNM2	12170	9548	14868	12189	19500	10867	49014	18445	7657	28383	12568	31823	14568	11214	12386	17078	12494	18568	12391	9597	15759	16331	27997	14468	15396	10261	26341	13330	15848	22499	18099	28177	18437	17009	15535	15184	12784	17958	12523	10805	54730	17956	18097	19419	24506	21260	13841	55584	17364
ACTL9	0	0	0	1	0	0	1	0	0	8	1	1	0	0	0	1	0	1	0	0	0	1	0	3	0	1	0	1	0	0	0	0	0	0	1	1	0	0	0	1	1	0	0	0	0	0	0	1	0
KRT80	68	15	15089	19	58	11949	1879	126	15	1036	238	5660	407	157	2548	5619	1536	17237	5312	3272	1755	3194	3963	848	2825	5900	4316	14348	2152	1148	18793	1851	10328	6811	15369	7902	3336	2385	5122	1810	679	6049	6564	1821	7892	3191	1407	3062	8768
SIRPB2	23	57	26	673	156	40	30	7	14	112	19	70	210	164	19	653	225	307	18	379	74	30	47	278	136	148	111	81	175	68	290	68	125	127	44	79	42	203	71	24	135	31	23	34	121	155	103	151	46
KAT2A	911	1403	1731	2498	1527	2220	5125	1456	1040	2281	1762	9024	4587	2574	3079	3487	4833	4161	4327	1714	5395	8788	8026	6091	2511	8869	5217	11060	3770	4590	3161	7385	3397	5438	1763	5448	6618	3390	5486	11311	7186	5706	8081	6267	6388	5350	4488	7481	4998
AL645941.2	0	0	0	0	1	0	0	0	3	10	0	8	4	0	0	4	6	4	0	0	0	0	3	4	4	1	7	1	3	1	2	6	0	0	0	3	1	4	2	0	2	1	0	0	7	1	1	6	0
OR14I1	0	0	0	0	0	0	0	0	0	1	0	0	0	0	0	0	0	0	0	0	0	0	0	0	0	0	0	0	0	0	0	0	0	0	2	0	0	0	0	8	3	0	0	0	0	0	0	0	3
SDSL	430	186	95	294	590	17	426	345	346	438	442	294	1415	222	42	424	232	120	61	265	236	75	1184	667	223	996	543	701	256	341	307	533	696	1126	123	88	268	466	68	404	1171	330	114	96	875	1090	308	776	78
OR3A2	0	3	0	1	1	0	0	2	0	11	0	0	0	0	0	13	0	0	0	0	1	0	0	0	0	4	0	0	0	0	1	1	0	0	46	1	0	1	0	0	0	0	0	0	3	0	1	0	0
USP9Y	1155	3243	2550	6033	1	8	269	1869	1106	1393	7	435	11	8	1246	2851	4575	2	1403	807	133	391	147	1550	1013	222	6	275	885	151	5121	314	214	175	1180	21	99	1140	149	9	530	2375	172	7039	13	547	1	349	1416
INTS10	1608	1917	1720	4695	2479	2485	5750	2043	1716	2806	2116	7076	5574	3232	2756	7802	2488	3684	2662	2484	2516	7633	4362	1512	2581	2827	6047	3986	2366	4114	4210	9157	3108	3753	1814	4984	3849	4653	3591	2227	5891	4161	5400	4748	7317	5134	3303	5918	2796
ZG16B	69	125	88	8	1003	148	1395	286	259	3114	215	2063	4300	110	109	255	1333	614	1898	81	21	11	509	101	4958	32	1917	6100	73	30	298	14585	9472	666	23	877	28	3161	197	77	4780	33	190	18	2364	1938	77	1595	217
PAPOLA	7100	8407	7502	13593	10726	8759	24421	11384	7004	16159	9862	18552	17157	18491	29105	24268	14177	12225	14149	7297	16881	26259	25928	12094	14292	21243	16819	24425	26537	38013	21336	27679	19655	26987	16001	27783	15058	28050	15743	9689	29836	9077	30005	30625	24715	13333	13541	28853	19998
PIWIL2	111	98	7	104	143	18	860	132	56	1091	53	51	378	34	33	461	36	10	23	23	12	32	197	6	119	63	147	25	42	11	50	1422	26	30	326	43	59	563	9	11	327	27	14	28	57	339	17	402	12
EGFL8	64	119	115	189	107	91	41	94	39	112	153	19	45	67	174	146	50	99	48	70	91	84	41	67	131	134	196	44	74	48	191	140	49	34	87	197	42	213	95	77	161	45	60	77	38	275	157	39	58
MACF1	6524	30909	9242	81401	18195	24002	23001	15662	6267	12430	13131	49953	19470	50869	28357	40370	19213	49386	17701	30068	34672	38464	16666	16277	21565	11951	34685	14604	44541	45038	45106	27474	25329	56014	25333	52864	16398	28054	21497	4700	30644	22027	21949	40610	44031	19638	35005	28861	32978
C19orf48	535	498	1511	969	729	2457	3651	1179	792	4820	1125	3212	3234	1547	3450	1987	3043	7056	3923	1315	3443	2760	7263	4108	2656	10748	4246	7586	2084	3461	4264	2921	2748	6080	2589	3110	5383	2777	3637	7284	1864	4059	8328	2526	5759	3271	2865	4092	5677
C4orf36	287	328	206	769	456	386	545	264	192	643	418	435	333	485	181	419	828	563	303	201	436	252	202	249	377	412	408	306	368	422	303	383	232	333	581	539	449	283	735	184	290	165	242	644	375	557	344	607	496
ZNF705E	2	6	5	14	4	8	9	4	8	3	6	4	11	14	86	6	51	6	13	4	10	18	16	2	17	2	20	5	40	28	23	6	11	4	6	76	19	15	23	60	32	7	18	4	9	10	35	6	14
HASPIN	48	34	142	34	89	142	237	267	54	436	116	528	643	319	753	340	228	684	347	209	776	677	1102	1295	288	682	1073	1413	914	2238	646	385	903	1638	158	984	293	430	745	340	467	315	941	598	879	456	1007	708	719
JADE1	2843	13142	901	32295	4762	1323	6158	3822	4153	4216	4900	2463	4292	3959	474	6716	2044	1155	881	2072	1758	1244	2305	1549	5040	4389	2761	1268	1314	1407	3361	2888	1820	2360	536	2095	356	5936	1447	655	3237	1089	745	1992	2437	4951	736	4130	1058
MAGOH	307	413	524	692	456	636	591	398	274	1011	479	1746	1775	775	1234	911	1165	1602	1276	782	3713	1680	1334	1781	1254	1942	1078	1257	1232	873	980	1593	1367	2377	1817	1424	2414	819	1217	1726	1437	1569	1419	996	1312	1224	1909	1080	1798
C1orf87	0	1	0	2	3	0	1	1	0	30	0	2	0	0	0	4	0	0	5	0	2	0	0	0	0	0	1	0	0	3	0	0	2	0	0	0	5	2	0	0	1	0	1	6	0	0	0	0	0
MT2A	13815	11132	6092	32298	20892	10781	7542	4866	17157	8289	16367	3219	5745	11618	1306	3262	9743	35344	2391	37925	41001	4598	1283	23659	2307	2291	5500	3817	11316	18664	8373	2955	1489	60743	23124	13655	14735	2321	8999	37341	5490	8211	5495	3816	6606	2244	19621	2858	4862
PIWIL4	201	308	76	430	449	109	1510	338	258	776	422	1114	1718	262	141	1504	99	155	92	87	59	221	1756	100	1617	129	1713	269	108	68	589	1839	2938	37	83	119	112	1444	27	54	1066	149	80	213	1572	1748	125	1364	72
AQP12B	0	4	0	0	0	1	1	0	0	8	1	4	0	0	0	2	0	11	0	0	1	1	23	3	14	0	6	60	0	0	1	9	1853	0	1	0	3	1	1	0	3	0	0	0	2	5	0	4	0
POLR2J	798	713	1258	1202	762	1451	722	895	679	975	1096	1226	3083	1361	1698	1559	2818	1861	2161	1049	4364	2222	3645	5332	2136	2624	2510	4166	2158	3019	2436	2697	1403	4540	2687	2833	5126	4015	2549	6489	1202	5526	5304	2532	2749	2424	4755	1666	5409
NFIC	22294	50194	14739	79791	30668	14830	25819	26658	22732	11224	33504	31853	18299	47526	30100	23076	78442	17099	16546	30306	26311	26538	12347	19044	15401	3117	18105	15331	22660	27694	18119	10256	12633	16399	10150	30422	17331	25670	33282	22332	14252	39072	21480	24443	16030	23272	21248	25986	22141
CPSF6	1784	2642	2283	5111	3504	3793	5313	3057	1776	5137	3648	7732	7384	4431	10880	8353	4641	7797	4274	3405	5257	7032	8393	3978	4395	9829	8405	5903	6272	8900	7988	8492	5370	7427	4402	13243	5295	6809	4830	6293	8878	5031	7120	7424	9785	7792	7278	6642	6298
PCDH19	69	391	139	1625	261	37	23	267	79	57	186	19	24	1375	2355	466	67	60	294	297	122	551	49	39	145	11	52	22	164	99	176	34	29	3	35	2808	328	188	3974	462	44	145	1645	5746	22	127	2057	24	2211
GUCD1	4571	5243	4774	8796	6929	3606	21093	6718	3765	7849	5046	14523	9328	6485	5535	5905	4535	8846	5421	4747	10554	7316	11044	7469	9269	18063	11362	18299	9397	18998	7199	12074	11511	5460	3430	7327	6065	6361	5069	3552	20140	5481	9702	6787	12249	7169	6841	17833	6690
RBM19	713	1449	1171	3065	1541	2328	1595	1297	716	2313	1397	2779	2871	2015	6072	2675	2812	5046	1257	1615	2319	5565	2731	1855	2287	4021	2468	2216	6040	11683	2279	2947	3840	2592	2402	3474	4049	3576	2719	8402	2739	1580	6931	3902	3000	2943	2673	2194	4693
FAM234A	4040	3335	3564	6247	3819	1870	25818	2598	2018	6341	5332	7128	6401	4490	2179	3227	4612	2120	3894	4462	6521	5040	5262	5193	2544	2127	5015	4580	4707	3958	2038	11653	9272	3693	7364	5585	5079	2287	6914	7319	8003	8005	4238	3915	4399	8588	4451	18135	5397
UCP2	1302	2395	1527	3559	3545	528	8131	2307	888	11162	1954	20196	8419	3100	6162	7591	4434	21762	3121	1600	2658	3465	9938	7401	7901	7780	9796	3660	2405	1197	4756	9812	13867	8435	803	970	1920	7358	1127	2368	1257	2051	4110	2118	4007	4700	2560	12261	3359
FOXA1	5686	3252	2593	53	10202	2756	12683	5698	6841	5241	6882	5421	4399	560	7712	3721	2731	9169	9352	447	37	964	4021	57	2176	9792	4508	10094	941	168	1971	9984	1675	5374	759	3951	1563	5424	4805	3455	4600	1365	3548	6087	1589	3447	435	9318	710
AC011455.2	0	1	0	7	3	3	0	1	0	4	0	0	3	3	0	3	2	2	1	0	2	10	0	0	0	2	1	0	1	0	2	0	0	3	0	10	2	0	3	1	1	1	4	0	2	1	4	0	1
GPRC5A	1524	5079	8469	6940	4412	4779	92796	19431	1532	71602	1362	117432	72838	5065	862	18550	3339	2316	6792	1192	9070	1228	68721	4196	21440	2408	66626	68501	3570	1402	34116	90741	18280	67133	44681	6385	15936	38819	3885	2202	132106	10253	3977	2759	171045	73883	1779	148059	5147
CWC27	599	844	413	1568	737	618	814	608	542	1256	836	987	1678	1453	821	996	969	1327	540	605	953	1167	1087	915	1041	1997	1473	704	1157	1373	1006	908	1645	1645	1611	839	477	943	1220	573	1412	658	1076	1370	1825	1042	1976	844	1091
SPDYE6	44	109	57	82	103	28	109	86	40	83	114	29	98	67	201	132	132	57	32	19	120	146	225	228	70	229	187	112	85	113	179	285	69	57	93	277	68	230	77	109	239	54	90	130	126	157	535	237	79
BCL2A1	19	31	105	65	47	36	21	11	24	204	132	309	723	230	45	446	116	386	175	93	377	61	90	801	383	148	358	64	267	165	103	134	183	303	254	886	134	353	153	550	258	320	76	140	475	123	641	227	231
GALT	588	690	655	1190	920	351	951	539	529	1272	788	530	857	755	2947	1442	931	1274	547	663	1733	1022	1768	1538	940	2250	1207	998	438	600	1407	1017	2544	416	1174	914	1830	1176	753	1514	2628	511	1365	609	2426	891	1670	859	718
TENM4	207	475	2041	1845	577	4964	22	312	187	88	219	1752	368	2232	7324	2119	576	9312	1433	1150	1485	6684	118	76	291	1370	543	322	8190	3834	2318	58	436	123	242	3061	3831	708	4888	263	709	2810	5988	8823	766	495	6954	155	3758
KCNIP4	86	174	65	246	201	140	98	93	98	119	150	171	102	213	168	174	115	190	83	87	26	182	124	145	76	75	116	100	112	129	101	136	29	59	23	197	169	123	95	78	337	72	148	83	111	161	125	105	59
PCDHB7	29	127	35	738	89	35	22	41	30	73	37	28	220	292	21	273	109	193	35	252	119	35	38	26	80	195	66	53	71	170	87	16	507	21	34	27	30	71	16	109	163	355	46	100	128	55	77	63	9
DTD2	356	411	493	899	531	781	1518	460	395	566	468	768	858	920	2019	732	1216	1349	4993	501	1314	5580	621	1205	410	1454	953	979	3787	2062	1561	1897	769	1154	1271	1462	1363	685	1885	995	1046	694	2752	7186	1183	1195	929	1580	2148
XKR9	135	22	13	8	115	27	191	129	45	750	45	64	482	3	7	505	183	108	33	61	20	28	221	14	151	748	1403	802	16	19	418	1771	21	67	124	141	19	271	83	14	1597	75	32	35	1902	526	122	1026	51
RAPGEF1	3419	7870	3993	17159	7627	6038	8055	5837	3073	5356	4785	10641	9704	14820	10316	12062	10309	11459	4502	6576	11785	10364	12139	17206	8624	10096	11173	9826	19451	12227	10043	6293	9421	8445	2942	10649	8648	9088	9530	3712	9856	11671	12051	11137	16218	7769	11820	13471	7213
RAPGEF4	1294	861	179	896	1414	51	114	1109	767	198	1669	583	1428	851	769	791	164	184	386	349	292	780	252	122	1074	562	364	598	1078	755	666	205	282	353	332	1039	81	543	318	272	1082	428	555	1005	489	779	589	515	276
FNTA	1625	2064	2810	5028	2762	3279	4954	2398	1419	3507	2528	5878	6959	3235	9632	5296	2819	6054	4127	3301	5732	9855	5022	4271	2976	5802	4847	2895	5794	5870	4818	9649	1238	5583	4912	7081	6124	7993	4345	9173	8869	5684	6555	13707	5780	5109	4021	5902	7621
CCDC43	707	592	608	1175	845	1056	805	924	610	1182	968	1124	2717	951	1588	1489	1503	1708	2399	929	1921	2732	2000	1563	1154	2600	2188	2212	2462	3276	1438	2886	2300	2242	4109	1144	1420	1623	1702	2005	2457	1771	2184	2326	2422	1576	1391	1522	1681
RAB42	5	24	22	129	80	20	49	19	16	209	39	46	172	88	31	327	70	61	40	100	101	126	63	455	171	172	137	59	194	115	187	73	93	379	82	76	102	340	73	227	338	133	89	109	127	129	202	160	69
ASB7	587	686	476	2016	881	836	2300	758	429	1327	826	3484	4135	1003	1955	1533	1240	1782	1095	817	1268	1703	1709	1282	1118	1308	2639	2394	1361	2516	2351	1914	1253	2106	1038	2227	875	2399	1593	849	3006	1186	1692	1723	2055	2376	1958	2380	1428
FKBPL	195	129	514	185	236	336	231	158	188	248	189	156	477	134	492	194	363	598	479	356	552	342	274	218	236	775	371	759	411	420	385	323	471	397	661	293	193	259	462	419	413	366	306	338	193	308	416	344	343
CCAR1	2650	3013	1850	5256	3881	2940	7021	3947	2262	5277	3656	10099	11255	5223	6574	7460	4140	7010	2960	2025	4316	9175	9635	3349	6457	7262	8789	4308	5219	7505	8343	10540	5462	10771	8005	9229	3222	7008	4450	2547	10988	4088	6022	7717	7223	7634	7973	8310	5659
GSTA3	138	133	1	0	148	12	6	36	102	21	761	0	2	1	23	2	1	397	9	0	2	13	0	0	3	2	0	0	0	3	2	1	0	0	1	7	5	3	17	6	16	0	39	31	0	24	4	1	20
TLCD3B	10	18	2	15	5	10	3	23	2	177	22	11	22	6	36	24	40	9	17	9	35	9	14	87	7	20	346	10	10	10	16	16	7	13	34	33	30	4	60	11	22	20	26	18	18	20	34	10	11
HSPA5	15724	13214	16775	29765	26079	31121	52767	33279	21883	31242	23769	79550	89598	30798	38097	45570	17723	32791	20837	27774	74792	43914	64969	84414	52877	56468	54634	93096	64468	66187	29279	91201	39305	55555	75189	48469	53937	167406	47329	34823	106159	44305	45249	51933	81199	48768	78855	87941	113478
AC245748.1	0	0	0	0	0	0	0	0	0	0	0	0	0	0	0	0	0	0	0	0	0	0	0	0	0	0	0	0	0	0	0	0	0	0	0	0	0	0	0	0	0	0	0	0	0	0	0	0	0
ARMH2	1	0	0	2	1	0	0	0	0	5	1	0	0	0	2	0	0	2	3	0	0	0	2	0	1	4	1	0	0	1	3	0	3	1	12	0	1	1	1	0	7	0	0	0	4	2	0	2	0
PLXNA3	976	1636	2257	3710	2611	1525	5784	3210	606	8138	2280	3687	3041	4939	4202	8796	8294	5267	2848	2015	848	5396	7508	12085	5842	3867	14004	3897	9944	7259	7752	9931	5752	8017	505	12465	5912	10892	7386	7632	13620	4910	6041	6564	9393	10196	6093	9224	4658
CXCR4	1608	614	3178	746	1158	838	290	512	826	947	1569	6094	2669	1867	430	12618	1635	2806	1521	713	578	702	307	1024	4159	1127	3380	1099	1609	474	4657	5636	1306	1171	559	2837	701	7015	754	2142	2452	1262	1042	2529	16122	2716	1450	1131	1162
OR5B17	0	0	0	0	0	0	0	1	0	0	0	0	0	0	0	0	0	0	0	0	1	0	0	0	0	0	0	0	0	0	0	0	0	0	0	0	0	0	0	0	0	0	0	0	0	0	0	0	0
CD300LF	12	7	15	35	56	9	24	13	9	170	10	74	282	35	17	363	120	86	35	78	108	25	53	381	180	174	945	73	170	64	219	81	192	234	100	60	35	361	44	124	80	56	35	38	396	126	171	211	68
DHRS1	490	539	7166	1105	981	2684	1409	756	467	1015	804	996	624	811	1755	976	1026	3239	2030	705	3974	1335	638	1132	724	947	1437	797	1049	1147	3541	2029	1389	592	4952	2189	1962	735	1768	1686	1156	1270	1694	2574	1097	1164	1121	1550	1974
MT-CO3	1010419	597181	329168	351469	619459	369808	1013371	1007966	546074	703524	1088002	633094	1098539	507974	542654	464189	1935514	431472	493709	360448	623832	366106	786394	250019	749654	251868	853564	474849	274641	230964	594281	818256	517492	747061	324468	257942	829417	563235	532817	435176	660306	379429	549899	503532	348482	1133232	674152	676435	231175
OR8D2	0	0	0	1	0	0	0	0	0	3	0	0	0	1	0	0	0	0	0	0	0	0	0	0	0	16	0	0	0	0	0	0	0	0	0	10	0	0	0	2	0	0	0	0	0	0	0	0	0
CYB5D1	64	85	68	276	115	88	104	57	60	95	98	107	90	187	159	115	275	166	78	72	112	204	123	189	109	183	118	187	267	214	140	81	106	143	28	157	100	67	146	87	155	74	112	183	115	122	200	124	87
SH3BP1	272	197	6448	402	638	7563	3332	392	220	2852	774	7388	3558	1271	8362	2685	2911	8081	7122	2836	6849	8008	4599	1809	2119	3288	5514	7595	9007	16488	6545	3942	1839	3769	9593	12013	9832	1570	18359	5097	2918	10306	16675	14444	3842	2844	8353	6333	15344
CACNG6	11	5	0	2	11	0	1	0	9	68	7	0	87	3	0	48	1	0	5	2	0	0	4	3	9	25	5	0	1	0	0	1	0	0	0	1	2	2	0	2	2	1	1	0	279	13	2	1	0
ZPBP	0	1	0	2	1	0	0	1	4	13	0	0	1	0	1	1	0	0	0	0	0	0	0	1	0	9	5	3	0	0	0	0	0	0	0	1	0	0	0	3	3	3	0	4	0	0	0	0	3
FAM207A	321	774	395	560	419	681	953	347	288	494	421	534	695	530	323	433	868	1700	463	451	1497	991	1104	1404	446	1001	615	1342	1095	791	462	668	929	1266	484	453	1015	346	694	1019	716	629	1124	768	894	799	620	1150	1182
ZNF737	408	330	194	414	762	45	22	499	415	169	536	40	308	271	80	382	98	89	95	89	20	54	601	29	131	619	148	36	134	21	1099	25	32	21	4	167	51	608	22	14	59	424	35	275	107	73	80	147	13
NPIPB15	160	213	86	190	875	119	6	14	183	73	13	291	23	199	550	528	25	239	259	234	138	335	452	251	27	193	1213	143	47	219	561	60	11	189	10	163	423	469	332	797	790	155	249	109	1116	482	229	12	156
TSPO	2934	1945	16255	3525	4049	9424	14816	3712	2289	4806	2639	11810	5788	4135	5503	2952	4770	12613	9637	5046	11402	6176	5284	6476	6784	1326	6829	10021	6512	7341	7157	13527	6458	4512	5141	7250	17413	2496	12688	6938	6065	12594	9243	9757	7262	9410	7620	16930	19116
TGDS	452	381	271	827	587	521	1305	539	358	799	582	1588	1710	662	1200	1411	1272	992	365	371	467	1108	1428	2539	744	1078	1874	687	1031	1390	708	2293	378	1595	1048	995	802	1466	964	598	1840	644	747	1024	3281	899	1133	1693	1034
MRPS27	1375	1761	2446	4390	1994	3866	3293	2095	1292	3573	2393	3270	4100	3345	2179	3272	3636	5305	2110	2312	4240	3037	3738	4283	2508	6824	3260	4827	3815	7121	2963	2964	2494	4393	3420	2604	1825	3063	4716	1763	4179	2613	3860	3817	4709	4293	5817	3861	3442
CA11	281	662	274	1063	352	387	189	224	268	317	377	84	295	1159	831	376	1357	343	575	323	249	347	133	248	278	363	235	473	494	287	336	173	542	160	771	508	852	312	603	659	127	304	1061	1776	206	251	372	269	862
PPP1R14C	31	8	653	4	33	4503	149	82	3	441	1311	3599	130	2536	1579	13	2038	9721	2555	1024	6739	5329	2661	56	124	37	1263	319	5369	2706	2628	61	35	1432	4902	6765	3504	25	6029	978	2027	5858	5053	4052	900	358	7621	120	4595
TMSB15A	0	6	6	14	9	6	3	6	5	0	23	5	23	19	5	42	2	12	175	31	11	49	2	364	12	8	11	23	56	15	17	5	4	2	14	241	23	33	7	22	4	10	22	11	7	13	39	9	22
TFIP11	892	1158	1712	2200	1357	1719	2654	1014	914	1385	1151	2107	2200	1564	2399	1692	1921	3695	2415	1835	2412	2787	2203	1466	1812	3673	2189	3973	3623	4961	2726	4040	1186	2260	1174	3269	1437	1516	1861	1160	2373	2001	3745	3208	2252	2096	2539	3168	3492
SEPTIN14	0	0	0	3	0	2	0	2	0	93	0	3	0	4	0	4	2	5	506	0	0	0	1	1	0	777	13	0	1	2	1	2	2	0	1	1	3	6	1	3	2	0	2	15	1	6	1	1	1
ANKHD1-EIF4EBP3	233	263	274	515	431	264	371	342	243	586	396	267	363	243	431	412	281	440	190	209	310	254	470	158	424	290	383	278	210	324	651	541	479	246	433	219	161	335	293	196	435	169	77	375	320	515	416	397	123
GNG13	13	4	0	1	29	6	4	12	4	20	9	3	4	7	1	0	7	4	4	0	1	18	7	2	2	30	12	4	2	5	6	3	5	6	0	11	14	0	11	20	17	1	18	5	3	14	4	3	1
OR52E4	0	0	0	0	0	0	0	0	0	1	0	0	0	0	0	0	0	0	0	0	0	1	0	0	0	0	1	0	0	1	0	0	0	0	0	1	0	0	0	0	0	0	0	2	0	0	0	0	0
DDB2	226	462	1665	1189	610	1719	957	590	279	861	448	925	1447	1750	3094	1318	1853	3767	1868	822	2273	2213	1200	2178	672	2372	2156	1679	2195	5258	2494	555	1550	1406	2078	2901	2094	1051	4341	844	1365	2573	4389	4035	1207	1194	3043	1388	2314
OR13C2	0	0	0	0	0	0	0	0	0	0	3	0	0	0	0	0	0	0	0	0	0	0	0	0	0	0	0	0	0	0	0	0	0	0	0	0	0	0	0	0	0	1	0	0	0	0	0	0	0
CLDN10	18	24	207	15	18	14	2	23	11	68	47	59	13	125	63	13	2	18	979	8	42	8	1	137	3	30	431	11	12	705	6	3	8	1	1	408	12	62	51	519	8	350	13	20	164	21	1744	1	10
MIGA1	1424	2242	498	4171	2135	858	1808	1942	1022	2213	2267	2055	2471	2450	3319	2646	2166	1516	984	1260	1381	2622	1248	1013	2382	3243	2022	1349	2963	2053	2397	2546	1245	1651	706	3316	741	2164	1015	1366	4901	1276	1498	1688	3547	1821	2106	1770	1168
WDR82	2059	4744	4893	13176	3918	6271	11757	3221	1801	6165	2978	8166	6537	10355	5544	9510	6667	12606	5165	4343	4439	7468	9090	5892	4422	9653	9212	10454	10025	9585	8978	10009	9278	6931	4097	8114	4174	10255	7763	3503	9633	4713	7097	6644	9655	4902	7193	13490	8309
KIAA0408	0	35	10	114	13	1	1	6	0	2	14	1	3	47	5	31	36	4	1	18	2	3	8	0	16	5	1	0	9	4	4	2	3	13	1	1	0	12	0	0	3	2	1	2	3	4	7	4	0
HSD17B11	1182	1376	457	4449	1251	633	10564	1291	426	13571	660	5320	5504	3903	390	8483	830	845	634	1575	3652	1042	3227	2372	2813	6542	4564	3769	1913	2376	1628	4974	2897	4875	1349	1034	1161	5388	1856	1491	22088	708	896	2287	2690	3346	1076	10064	2374
SSX2	0	0	0	1	0	0	0	1	0	2	0	0	0	0	0	0	0	1	0	0	0	0	0	0	0	30	0	0	0	0	0	2	0	1	0	0	0	1	0	0	0	52	0	0	0	0	0	1	0
TCEAL8	805	913	893	2247	973	556	141	835	822	1164	1007	2431	4013	1635	2082	1626	478	1049	727	1442	1993	1333	1487	2143	1343	317	1882	1857	1429	1344	1236	151	459	359	1585	1534	1080	1609	1623	2360	2642	1496	1922	663	1245	2121	1308	619	1800
PABPC1L2A	0	0	0	0	0	0	1	0	0	0	0	0	0	0	1	1	0	0	0	0	1	0	1	0	0	0	0	0	1	0	0	0	1	0	0	0	0	0	1	0	1	0	0	1	0	0	0	1	1
IFNA6	0	0	0	0	0	0	0	0	0	3	0	0	0	0	0	4	0	0	0	0	0	0	0	0	0	0	1	0	0	1	0	0	0	0	2	0	0	0	0	0	0	0	0	0	0	0	0	0	0
ITGA1	1693	15943	1231	37923	4240	2639	2171	2460	1258	1906	3333	6356	12410	32688	4531	12955	9055	2066	470	9913	2440	3681	5358	1739	6279	7768	9399	8749	13323	4151	5019	2964	5727	2694	979	1714	2206	11717	1707	1500	15652	1472	2449	8393	8616	4502	5583	7888	1186
EFNA5	338	822	1604	1258	917	3015	1181	649	292	337	682	1381	3174	575	1072	635	2405	5602	909	834	152	1177	1179	265	1249	770	1122	1095	1192	2957	2079	524	1833	60	1906	1511	1334	1210	1534	1337	559	1344	1307	1327	940	590	851	1207	276
MASP2	60	234	36	346	214	107	169	152	136	361	249	84	64	117	359	116	218	79	33	64	43	63	107	41	176	114	168	40	55	38	96	294	61	78	27	541	28	104	23	33	165	62	43	109	81	266	161	134	18
CISD3	1010	785	551	962	1201	996	2753	1111	796	1864	816	2669	2633	778	530	1479	978	994	1004	768	1768	1225	4372	1555	1371	2576	5774	14245	933	1069	1021	3388	1702	2832	676	614	2023	1721	1163	1439	3972	1913	1859	919	2042	2065	1152	3645	1426
ACAP2	1772	3186	6331	7786	3752	5004	7798	3019	1577	5191	3122	9963	10081	11944	29115	8711	6466	7439	5258	3060	4975	8281	14101	5211	3969	5572	8071	7277	13368	25934	13502	10658	9770	3202	6547	30185	11476	7166	13577	3366	14667	5311	16710	22352	11040	4128	14274	8023	22819
SLC14A2	2	5	8	134	20	3	223	5	5	96	7	13	3	14	14	26	16	2	2	8	3	16	4	7	14	6	16	4	43	22	8	5	36	0	2	43	25	7	2	7	100	12	7	9	7	14	10	36	6
NUFIP1	296	333	280	613	355	532	711	327	299	370	424	814	831	648	540	622	303	1112	423	306	457	1025	1040	1816	448	1092	1002	2168	898	1396	464	2078	302	987	466	791	678	739	500	472	552	466	835	590	1460	689	783	834	986
PCYT1A	2460	4294	4541	8806	4877	7025	9474	4078	2177	8171	3632	7197	12701	10475	15620	7184	7870	13375	7575	4240	9132	11570	10960	6064	3760	5982	8178	10112	13453	31719	9122	10446	6249	4911	9906	18246	22483	5544	17689	5473	11489	9239	22591	23804	9455	5764	10856	9418	24788
ENDOV	323	462	409	916	713	439	577	460	347	282	677	436	1277	654	838	484	1305	993	437	410	1035	918	997	459	682	973	713	546	1159	1205	477	993	750	639	785	1146	961	340	671	1312	1027	312	913	1112	348	1223	912	515	713
TMEM120B	594	1284	397	1902	1364	722	914	799	1091	1009	1298	1093	1504	982	1514	973	1510	1747	679	798	1059	1371	1964	1169	1119	1652	1790	1130	2504	1405	1336	1268	1371	2175	564	2326	946	1651	845	1386	2062	1075	1832	1143	2248	1571	1244	1195	720
CA2	37243	10856	1322	140	53068	6385	7851	56955	12156	8963	23382	2296	21395	310	431	10899	976	6628	1066	3593	5229	3564	455	212	18890	3839	6584	13291	1681	1870	9969	8217	432	3240	11429	1600	6517	21895	3372	4824	11168	30299	1158	235	22516	10842	4366	6317	863
RNF180	444	968	268	1701	635	163	18	383	356	59	571	84	159	1078	149	1067	289	86	125	327	26	141	16	27	226	89	128	81	167	44	227	44	85	69	44	327	38	426	22	72	108	107	155	614	68	192	135	72	63
EXOC3	2399	3816	4054	5993	4053	4094	3149	2842	2512	3670	3475	4191	4187	5913	8333	5087	8520	8482	4661	5581	3781	10406	8521	7361	5423	2418	19660	8178	9594	4668	5587	3846	6808	2719	9803	11947	8039	5397	10275	4915	4698	12173	7954	7353	4543	6370	9434	4228	6517
CD163	546	1081	79	13599	2619	359	126	608	315	929	488	784	1494	3781	132	13960	1353	1710	158	5004	1025	389	155	8724	1393	3065	424	840	4960	1290	4174	568	957	2191	594	599	429	2732	211	445	1196	606	268	482	1560	517	227	969	347
ASH2L	1700	2013	2183	3295	2574	1818	5259	2084	1691	2697	2647	4297	4133	2455	5575	3391	2358	2365	3897	1674	1430	5090	3610	12025	2177	4692	3790	3535	4649	4106	2789	7233	1815	3378	4392	5399	2246	3743	4457	2244	6629	3120	4539	4268	4231	7720	1921	5718	4946
TAPBP	8808	10253	7971	19226	14696	8875	31945	8998	7379	44511	12788	19874	61124	18147	14397	32556	40087	28578	16877	18210	40197	20083	43210	25593	30806	23302	80189	50929	46744	61710	23109	36329	27051	31235	40774	35970	15541	30367	47894	28960	63245	19113	19853	19489	40272	32100	86355	69343	15996
PTPRT	57	70	26	42	185	4	71	230	68	372	199	52	14	75	491	175	26	18	67	8	2	107	1	21	36	16	29	7	5	3	8	10	4	1	0	236	14	114	755	14	37	2	59	133	1	22	41	26	20
SLC16A7	7220	6704	2976	4987	12162	1580	153	13303	6137	348	15010	1682	2310	1637	6806	1934	457	296	1004	972	330	493	1216	73	528	10107	403	350	461	2852	5689	146	166	153	735	2351	621	1130	800	221	376	1217	827	426	1070	250	1090	334	220
RBM48	383	469	347	1144	709	313	532	446	303	665	644	433	1235	544	784	1004	907	764	751	427	1329	798	908	587	739	843	4778	866	878	1420	1260	1114	380	1477	501	2648	536	1370	555	759	1617	426	815	1318	1378	689	1959	875	1032
PLA2G4E	6	2	775	1	5	3100	5	6	0	73	21	404	64	107	395	10	52	15084	1131	1531	6323	2139	166	14	276	32	230	412	20	1725	6766	90	99	110	19899	3374	2156	31	846	459	362	97	2052	370	2576	9	3034	30	6332
RBSN	1155	4339	1790	8925	2615	1869	4094	1768	1535	2324	2280	1756	2499	5028	2508	3118	3331	3719	1942	2238	1143	1531	2831	2506	1700	2878	2838	2392	2598	3208	3599	2482	2809	2383	1065	2559	898	3296	1663	810	2908	1001	1846	2093	2866	4482	1736	3900	1819
PRELID3B	2112	2232	3274	3539	2827	4132	6434	3145	1923	8983	2937	12062	9781	4106	6850	9285	3966	7244	5526	2592	5331	5691	11224	6937	6466	10024	17657	10445	3296	10106	8197	14020	5406	13581	6029	6960	5867	9092	5354	6212	21933	5434	7669	4297	21035	7424	5843	12396	6419
CKAP2	220	247	1098	600	467	1782	3227	877	66	1683	704	5932	2097	2686	9783	3092	824	5213	2147	1638	3728	5846	7675	9876	1413	3421	7087	8161	4225	13745	4067	2828	15730	8520	4627	7443	3419	3433	4207	2488	2185	4132	4268	6108	8282	2757	8723	4866	6694
PRF1	122	111	119	248	279	35	130	95	234	710	158	585	617	243	17	691	361	271	221	162	1478	81	145	641	421	446	263	87	225	402	404	340	102	242	246	160	305	234	571	933	227	218	104	51	2001	151	1180	2176	39
MKNK1	1608	2129	1182	3861	2710	3334	2184	1852	914	2300	2602	2256	1917	2638	4651	2934	2367	5566	2574	1900	3066	4925	2147	2240	2295	2187	2671	1557	3622	2961	2381	2779	2196	2811	2861	4739	4848	1710	2714	1913	3603	2358	3662	4690	2341	1861	3976	2914	2789
TBC1D16	1491	5021	2389	13715	3670	2725	10686	3895	1980	3678	3316	6492	5806	6517	4763	6010	8698	6764	2566	5399	3778	8849	15527	8451	4295	8772	6184	10464	11410	6695	4362	9036	10804	7615	1465	9405	3238	4668	3897	5181	6044	5375	4832	9773	11089	8119	4058	10068	3783
ATP6V1F	1719	1346	5166	2728	2029	3828	1133	1477	1097	1615	1855	2742	4004	2934	2088	3631	4837	5896	6322	2823	3979	5083	5175	11990	3333	4468	4250	7567	4319	2492	4538	4234	4202	7861	7388	1625	13847	2304	4725	7221	2746	10753	8424	4478	5002	4314	3511	2884	5868
KREMEN1	0	0	0	0	0	0	0	0	0	0	0	0	0	0	0	0	0	0	0	0	0	0	0	0	0	0	0	0	0	0	0	0	0	0	0	0	0	0	0	0	0	0	0	0	0	0	0	0	0
RARS2	1152	1099	971	2263	1486	1729	3240	1227	966	2755	1424	1293	2334	1569	1835	1901	1969	2782	1110	1313	2077	3092	1500	2104	1098	2474	2696	2402	2122	2771	2156	2796	1424	1277	1707	2402	2565	2229	1653	1700	2362	3082	2546	2492	3547	2341	2602	2688	1756
COA8	448	383	412	827	544	585	908	493	354	624	549	505	786	705	1138	623	949	862	655	454	1701	1136	944	748	600	751	692	580	1343	1304	638	966	1092	1465	1065	932	960	624	955	597	750	590	1288	1498	823	665	685	997	791
HTATSF1	1704	2941	1866	5293	2434	2446	4836	2112	1664	4248	2341	6018	7225	4326	4863	4671	4296	5366	3105	2230	6078	6372	5916	5472	3775	8494	6190	6654	5787	7486	4164	4872	5108	5043	4853	5988	2697	4893	5825	3088	7668	4663	5280	4021	2544	6331	4850	7161	6539
ERMP1	3167	2071	7137	1992	3738	3463	10312	4074	1974	4416	5331	4642	7076	1741	10673	5798	9800	3418	3349	981	7459	5094	3295	4155	2301	9198	7565	10007	3715	3527	8588	13386	17211	10108	3135	13488	10537	7021	7806	12395	6583	4018	12929	4859	11709	3031	4876	11381	5706
PPP2R5A	6026	4538	6921	6457	7183	4262	10167	6341	4810	5928	6465	7246	7265	7848	17744	8355	5707	3729	4758	2492	3647	8570	7309	3252	5716	6801	6639	9892	8771	13930	8913	6184	5420	3593	6124	8774	6254	8987	9669	4224	15699	5008	16295	8770	7626	5850	7722	10379	11526
MACC1	703	311	4359	47	1317	1868	25396	1629	372	5541	841	10424	12323	233	871	6750	1632	311	4146	179	138	244	12320	77	13493	1097	10485	5597	739	135	10129	19046	13817	8925	1845	830	377	16572	3456	342	6133	1212	633	2101	6404	8724	240	18971	1605
WDCP	235	364	307	917	425	360	918	389	237	624	507	811	843	504	482	771	627	1179	530	473	741	1187	905	776	294	946	1119	772	1016	1184	687	907	472	1270	365	1503	468	721	806	487	1141	644	705	942	935	473	1035	1042	1053
TMSB15B	0	9	3	13	3	4	1	10	2	12	4	15	66	26	32	47	8	36	5	19	3	17	4	144	12	7	46	3	16	22	8	1	32	38	10	69	8	12	9	26	32	17	43	39	28	5	27	25	45
LIFR	17788	14560	449	15708	22169	684	2017	16682	9204	1176	27247	1062	1689	5650	4074	6530	765	2114	307	1534	525	1297	104	4814	3449	1868	639	2000	2034	617	937	866	528	1896	386	6884	391	9895	1449	1552	2336	220	1783	668	1435	3743	1140	3372	134
SAT2	1022	1219	888	2081	1193	869	836	622	1551	813	1305	620	1482	1300	1207	1041	1900	1396	994	1048	1154	931	1080	3549	1233	6010	1271	827	1241	978	1181	1329	1642	1341	715	852	2382	1205	661	2820	2378	865	1175	1670	1834	1226	1200	802	1248
OCM	0	4	3	1	9	5	12	5	0	73	8	0	3	4	5	5	10	2	12	1	6	2	4	3	13	6	9	5	4	4	3	10	5	4	2	4	6	4	5	5	4	3	6	8	6	25	7	10	3
MKNK2	7900	11892	55637	23465	13301	36020	25078	10083	10181	12311	11566	16994	8747	15364	22544	7626	17892	47862	18829	10718	23576	8967	9460	5943	5787	7272	11082	36794	7344	29827	19497	8859	11162	7325	19049	21455	15484	18587	19692	7715	9450	14877	19814	34038	22908	10204	8751	23200	41726
TPR	3406	7634	4754	18838	6875	5985	14175	6498	2945	9276	7154	17554	9572	17002	23752	19541	10665	14122	7160	6252	7556	27957	16859	10724	10364	17934	16903	13353	20437	20053	21419	11872	11383	10363	6381	19103	6456	19123	14078	8440	22477	10280	14706	15446	14322	12389	12755	17277	13102
LMNTD1	1	2	0	7	1	0	1	0	0	72	3	2	1	2	4	5	0	0	1	3	2	1	0	33	0	84	8	0	1	0	2	0	0	0	0	2	4	1	3	2	1	3	3	6	1	1	0	2	1
KAT5	777	1519	1637	2637	1317	1594	3094	832	884	1811	1197	2219	2075	1936	1466	1718	2197	1792	1731	1456	2571	1806	2585	1829	1555	2597	1443	2114	2243	2276	1627	1737	2557	2708	2011	1981	1737	1634	2156	1594	1976	2196	2720	1674	2425	2531	1850	3398	3571
SLC12A6	1020	1290	10845	3994	2416	5800	8672	1752	774	4464	1670	5775	2748	4384	14742	5446	3468	8289	6504	2428	3689	5490	2046	3235	3622	3202	3655	3504	5283	6153	15522	2814	5382	3841	5028	19562	7621	3422	8351	1107	4171	4423	11531	7278	7318	2748	8499	6857	12543
PDE1B	49	1677	131	7174	177	387	16	76	65	109	73	88	168	538	58	408	204	213	52	252	85	74	53	172	225	214	170	49	172	44	149	73	2538	135	54	96	132	292	32	80	69	64	79	95	186	210	112	91	47
FASLG	15	11	27	9	52	5	25	7	13	225	18	60	92	10	2	91	100	21	39	9	131	2	44	40	64	36	69	11	18	29	79	46	8	96	19	13	19	26	34	138	29	29	2	5	119	36	114	303	6
ADAM18	0	0	0	0	0	0	0	0	0	20	0	1	0	0	2	1	0	0	0	0	0	0	0	4	3	14	7	0	0	0	0	2	0	0	1	0	2	0	0	0	1	0	0	1	0	0	0	2	0
CCL4	85	191	65	158	95	24	63	68	169	685	77	370	980	263	47	372	271	114	200	175	1831	134	146	1942	449	385	254	244	468	766	396	191	117	1259	304	94	280	559	345	1177	235	311	138	168	891	150	680	1056	106
MAK	65	114	35	161	124	54	180	101	67	310	172	83	94	81	148	155	212	74	92	73	46	132	101	128	84	66	185	40	41	79	186	173	93	126	75	212	28	464	75	157	266	94	49	41	188	319	82	196	21
CARD11	264	101	621	97	393	192	2925	200	147	1758	107	4353	6390	202	1135	3350	501	814	540	103	514	3275	8808	1802	3945	636	5465	8968	3656	4567	1104	3190	11622	1410	1748	136	2948	1059	162	326	5070	393	397	142	11065	4614	395	2166	2121
LAMC1	3576	22880	3938	106367	12005	10111	15558	8538	2995	6163	13435	20992	30304	62351	25887	48122	11388	12250	11292	33794	13352	29908	14728	49569	15905	50868	23168	40588	76748	38586	17577	13245	39098	8355	12015	38090	9986	48527	16325	17634	34053	13644	31508	22760	42422	13641	26092	26278	12906
KRTAP19-5	0	0	0	0	0	0	0	0	0	4	0	0	0	0	0	0	0	0	0	0	1	125	0	2	0	37	0	0	0	0	0	0	0	0	0	0	5	0	0	0	0	0	0	0	0	0	1	0	0
DDX11	738	594	660	403	438	1181	1975	944	579	2694	1258	3046	3063	535	2878	2057	3909	2697	3610	791	3804	3700	4976	3233	2145	1976	4911	3122	2671	3984	2541	3136	3069	4330	1176	8579	2704	2094	4610	3143	4402	2728	4134	3760	2793	2547	4932	2487	3441
CELSR1	2383	2662	11885	1362	4673	17864	12318	5564	2636	3052	6670	9405	9815	6276	24516	2348	14055	35017	18872	9466	24203	33480	3007	11359	6788	1834	6965	8765	53813	52155	15165	10726	5965	14162	7565	39838	22216	3161	48121	10384	4887	24964	50066	44618	13761	8386	28933	12332	30512
FRG2C	0	3	8	11	3	2	1	1	0	38	3	2	4	5	5	4	2	20	3	0	2	1	3	3	6	1	9	0	0	2	7	1	3	1	2	3	4	5	0	0	1	0	10	0	5	6	4	3	1
C16orf86	13	68	42	132	56	54	92	18	21	34	21	28	50	132	42	101	57	72	21	63	29	46	37	341	102	99	90	45	57	33	65	65	116	47	55	58	32	54	65	51	74	18	37	44	76	66	42	81	65
SF3B5	1839	1656	3405	2643	2189	3257	4190	1772	1588	5237	2018	4076	6623	2785	2416	2106	2858	5248	3843	3492	5882	2734	3087	6770	2285	3419	4539	6990	4930	2578	3028	3698	3085	3058	5885	2649	5185	2784	5355	5167	5379	8750	5304	3015	5406	3746	3607	5348	5491
ABRA	2	37	1	145	30	7	5	14	4	49	20	4	9	25	6	12	3	11	1	12	3	1	11	2	17	4	15	1	1	3	1	7	25	12	0	8	2	43	2	1	7	4	0	2	3	13	5	8	2
RBFOX3	2	429	354	250	5	272	3	12	3	72	47	9	14	16	75	53	85	69	15	7	25	20	33	9	29	3	24	2	13	12	20	13	9	3	7	47	28	139	10	29	63	6	8	21	4	74	82	3	46
EGFL6	201	62	277	314	178	89	73	580	117	121	150	352	1775	329	509	160	379	546	749	490	630	1839	315	692	392	407	944	418	971	1007	661	215	469	716	238	368	1173	173	1711	493	549	1297	978	1870	1428	128	1801	966	697
RAB35	1255	1634	2810	4774	1991	2936	2341	2184	926	3125	1538	6726	6437	3221	4246	3483	2802	6506	3119	2609	5164	3468	5590	3032	3494	5713	4419	3742	5480	5211	3526	4196	6673	4366	3396	5254	4047	3602	2951	3140	5026	4121	4758	4873	6314	2861	4929	4123	5022
ACTG2	2765	119647	26866	184852	6076	47694	1270	4995	1696	648	8277	1001	2998	279265	13058	8129	76903	9296	1346	95788	7167	4871	782	4030	13591	729	2412	2205	12561	767	385	559	3810	873	424	2503	5894	8274	582	912	2478	5773	831	26725	1229	5889	1732	1521	821
DDX25	3	31	25	16	32	2	13	13	11	38	25	1	9	18	12	9	20	63	70	10	0	6	9	7	7	3	10	3	2	4	32	1	4	0	1	54	2	3	2	3	4	1	9	3	10	18	8	1	0
NT5E	406	2229	211	7653	1350	1842	6931	364	729	7330	619	3591	12518	2449	418	3643	428	3214	330	3793	1953	4210	1135	14118	2741	452	10433	3080	4239	7263	2622	1809	2623	55916	5074	1143	1878	4588	3290	157	3137	614	490	1673	8085	7417	4240	3982	296
LY6G6E	0	1	4	1	0	9	0	0	0	45	0	1	2	3	40	0	0	8	12	0	0	11	2	0	1	1	4	2	1	2	8	2	0	0	0	14	10	3	15	1	0	4	12	55	2	4	11	0	18
HBD	0	2	2	3	2	0	1	0	2	2	3	2	16	4	1	3	0	0	0	0	1	0	1	7	6	2	2	5	0	0	0	2	2	1	0	0	0	3	1	5	2	0	1	0	5	4	1	10	0
PPP1R10	3548	3586	3697	7217	5096	6140	8826	4297	3337	3996	5612	11052	6850	4577	10719	5297	8866	11303	5166	2785	7461	14809	10806	5392	7588	9953	6491	22365	7173	11817	8074	8418	13826	7695	1231	12098	6714	4869	6725	7446	8248	7058	6905	13182	6598	7259	8047	8651	5754
TAGAP	147	135	469	410	397	32	89	127	177	459	152	591	1318	206	58	1734	457	763	296	109	284	55	231	297	866	249	428	77	278	208	767	284	184	179	114	134	113	1199	165	270	308	649	113	141	1101	494	538	469	152
TTLL3	375	1120	580	2336	1411	894	1385	700	403	1514	917	430	563	1049	1143	1639	2106	1439	548	460	342	674	1469	571	1202	1108	2216	481	556	537	1262	1939	1037	374	510	1573	660	1104	685	886	2689	560	487	1557	781	2199	950	1484	284
SIGIRR	1321	1103	993	1294	2012	601	2217	1543	1373	2990	1545	4031	3046	1609	698	2172	787	1133	722	706	764	468	3762	1826	2952	1366	3798	3283	1000	193	1470	3840	4582	4878	1073	1556	3960	3615	1005	1766	3183	3110	1227	1243	2051	5345	1242	3725	1106
HAMP	4	8	3	2	5	2	3	28	5	68	2	4	12	11	1	59	45	19	12	18	7	4	5	31	54	500	8	25	21	12	36	2	45	34	11	19	14	53	4	12	9	20	4	24	18	25	11	16	33
AC010619.2	0	0	0	0	0	0	0	0	0	0	0	1	0	0	0	0	1	0	0	0	0	0	0	0	0	0	0	0	0	1	0	0	0	0	0	0	0	0	0	0	0	0	0	1	0	0	0	0	0
HINT2	918	580	356	596	820	97	1004	726	854	452	937	377	1182	490	2157	471	1384	81	543	464	1392	1077	1890	1518	796	1073	854	1407	547	650	640	707	1292	1132	1185	364	2496	448	727	1065	1279	1097	1726	858	908	1127	830	821	707
RIOX1	313	383	536	851	447	478	1242	448	376	575	389	711	832	924	891	710	1223	1193	1078	569	1985	1580	1755	976	582	1448	842	1498	1358	1542	814	2227	1521	1689	650	1223	742	812	1033	708	1200	806	1402	1318	1059	1497	736	1840	773
DDX47	79	158	101	281	191	125	131	160	84	248	152	125	184	180	347	256	240	229	117	75	164	307	237	112	192	226	335	142	219	296	442	549	161	224	208	505	278	367	305	383	286	314	342	293	388	197	345	195	269
TNFAIP8L2	16	26	86	204	80	23	37	38	35	200	51	77	228	142	50	399	289	113	43	150	231	80	90	801	230	209	135	77	247	84	165	59	81	109	84	87	81	206	60	206	69	95	42	74	148	134	189	227	60
ANK1	221	107	73	429	226	391	149	245	81	266	219	561	1033	249	83	408	144	5588	276	97	374	223	138	4453	1202	172	236	112	893	276	448	176	42	3805	33	175	91	274	606	66	786	24	163	371	273	294	4209	391	352
LIAS	300	315	437	478	415	350	1029	296	289	677	515	624	377	374	363	378	1085	597	314	190	338	293	486	239	365	412	431	526	594	394	327	732	161	759	205	660	248	359	445	177	1255	386	541	638	454	749	396	799	324
ARPC5L	1184	1173	3080	1769	1480	2762	2153	2004	1001	2057	1545	5120	4062	2242	3127	2317	1320	4538	2914	1374	10052	3497	3225	5041	2683	5057	3719	7543	3617	3572	3792	3705	4908	2845	5048	3131	7971	2993	3703	2344	2869	7026	3639	5635	4550	3315	5586	3821	3781
KCTD17	91	510	371	1559	221	376	137	156	45	298	153	1407	1119	1109	512	1019	399	799	240	667	611	1027	592	1710	658	766	1986	992	2295	1664	661	726	554	1187	392	660	1302	561	552	859	807	216	1657	841	1520	306	1058	402	1239
DDX56	1228	1715	2504	3215	2162	3275	5771	1985	1347	3623	2118	5564	6739	2493	2691	4471	4138	5463	4214	2975	4711	6120	7512	2143	4284	8603	7440	13820	5789	5737	3821	7741	7380	7689	6018	2240	4574	4293	5814	3050	6617	4425	8032	8605	7476	6549	3815	5377	5272
RADIL	40	439	57	1095	262	84	20	103	72	101	203	29	36	854	218	262	95	82	105	217	24	189	24	207	72	29	67	33	628	31	60	23	51	32	32	175	159	107	339	322	28	226	894	349	33	139	183	22	217
MYC	1250	10033	6784	14990	2093	19540	10372	3971	1752	7045	1569	11919	12220	24353	11808	6142	8812	49509	11719	3192	51280	14805	14404	8962	4180	1619	8616	19542	23377	22748	18023	20709	2873	13022	4016	9732	13178	6099	10667	12970	17182	13856	23384	7701	18690	8771	6729	16275	14089
ANKRD36C	380	490	113	597	2338	193	516	2753	405	1322	656	493	639	399	749	3211	1300	377	526	88	227	388	469	326	3744	626	2620	426	399	329	511	1532	130	654	239	1437	451	7344	986	495	922	173	431	356	605	1097	520	785	238
PARP1	3050	4926	4466	11451	4251	5129	15319	3983	3166	7250	5353	18687	12901	13823	22318	11928	12555	7872	9614	6854	10907	17551	18675	18522	7301	19604	12346	25305	16538	17211	10463	9736	23136	9191	9976	26100	8791	8955	20085	12805	19948	13847	21714	15264	15359	11992	14683	16822	21775
CTSC	2068	2045	3622	7705	3650	13051	8135	2166	2150	5434	2494	21384	44354	6235	20105	16124	37828	27749	5689	7240	23571	48353	12273	39569	7824	15162	11946	7346	31315	28340	9005	3709	10703	13454	39566	6547	44804	13180	13563	35110	12192	45010	46072	3303	23149	9209	20155	12943	14070
TSPAN18	472	7893	686	16428	1658	3238	407	698	267	410	1570	698	2321	18610	4336	2970	2205	353	1569	5178	445	11290	396	399	1445	2372	658	685	2497	2471	2586	535	3109	602	323	4553	3962	1422	3213	245	1613	810	11462	7197	1144	1478	4790	1570	6677
HNRNPD	4345	6147	4476	11257	7051	10484	16529	6395	4852	11483	7699	23593	14888	14722	13104	15463	11898	16560	13006	5124	18184	15433	18726	13813	17729	24794	15341	15153	13926	17952	10651	21014	13230	17065	12656	21840	19366	13078	20167	16654	23609	12019	17141	14270	20032	15635	13765	20614	26019
TBC1D2	567	503	3685	1283	872	8674	2009	598	567	1045	694	2232	1981	4524	8399	1929	4686	7353	3404	1495	8684	4139	3336	10854	1453	1778	1959	3147	15046	9879	5325	1032	2827	3633	2392	4154	11424	1099	15263	3249	7595	4199	11561	8745	2529	2217	7896	2602	5440
TTC23L	15	17	4	30	28	2	14	11	9	35	55	9	39	18	131	11	70	7	11	3	13	14	11	60	42	24	16	8	16	11	11	9	3	4	9	92	9	12	44	63	33	15	47	41	6	66	78	18	16
FBXW4	2215	2760	2520	4711	2668	2455	4001	1755	2314	2190	2703	3483	1618	3775	2925	2224	4937	6564	2353	2876	3102	3430	4280	2054	2084	3428	2376	1933	2892	2061	1988	2749	1878	1528	5252	3604	5398	2027	2932	2059	3278	2773	4760	6404	2690	3056	2653	4004	4177
OR7D4	0	0	0	0	0	0	0	0	1	33	0	0	0	0	1	0	0	0	3	0	0	0	0	0	0	0	6	0	0	0	0	0	0	0	0	0	2	0	0	0	1	0	0	0	0	0	0	0	0
AC137834.1	1	2	1	0	0	2	2	0	1	12	0	0	3	3	0	7	5	16	1	3	2	2	0	7	3	0	5	2	1	2	6	2	3	8	0	6	2	0	0	1	9	2	7	0	6	27	0	4	2
TEX48	0	3	0	2	5	0	0	1	2	15	7	0	0	0	0	6	13	1	4	0	2	7	2	8	4	1	0	0	0	2	1	4	3	2	41	2	6	2	5	5	2	2	5	2	7	1	3	1	0
NLGN2	310	3403	613	12685	1161	637	264	534	362	182	1440	592	976	6710	3388	3490	4582	727	952	4180	3293	5675	279	8464	1351	1457	2158	559	7945	6034	1743	324	965	1469	1930	5602	3309	2137	3176	4274	1001	2168	3705	6626	1340	1866	3463	598	2766
SMIM11A	26	8	1	5	6	0	0	9	11	2	31	2	4	3	5	1	1	0	4	2	0	6	2	7	4	1	3	3	3	7	0	8	1	3	2	2	9	0	0	3	2	1	3	2	5	1	5	2	4
KRT34	2	0	45	0	1	9	0	0	0	40	0	2	1	0	50	1	116	1	34	47	22	85	6	2766	4	6	16	1	118	48	14	1	2	13	27	52	144	0	7	38	1	70	65	22	6	0	51	0	103
SINHCAF	967	1005	1466	1699	1785	2428	5546	1901	811	5286	2237	9943	9737	4919	7024	5731	9435	6505	7302	1725	4932	6509	6866	2001	2181	5129	7946	9458	6154	10174	6565	5438	4528	10744	3562	8603	5136	7681	5933	9156	10545	5677	8836	6815	12655	3749	5603	6346	10893
TXNDC11	3252	2583	1587	2894	5084	2142	8107	2721	3167	4716	3583	5989	8646	3285	2249	4757	3393	3871	2503	2625	2714	2554	3718	3052	3484	4096	3694	5470	2836	3634	3501	4164	3300	2314	4323	3068	3008	4561	4208	3368	4895	3065	3195	2722	5978	4741	4057	6517	5288
PTRH2	340	463	416	818	510	907	1629	533	305	837	457	1803	3715	922	1152	1124	1082	1831	874	789	2095	2455	2430	1078	1093	3635	2809	1274	1897	1068	1036	2999	874	2860	1039	1147	1806	1441	1074	1694	2355	1606	1712	1126	1890	1790	1588	1834	931
CTR9	2140	2254	2330	4358	2959	2552	5042	2797	1956	3601	2968	5869	5298	3034	3903	4393	3410	3419	2376	1439	3929	5350	3935	2735	4280	8661	5017	2220	2780	3260	6708	5351	4626	4051	3861	6423	4133	4577	2479	1565	5102	4237	5410	4619	4536	3050	4317	5572	4716
FGA	5590	958	1	0	2201	0	0	3854	4963	11	3894	7	113	4	18	1	2	4	64	0	1	13	2	0	5	87063	7	1	0	0	11	0	0	41	1	5	0	13	0	26	13	1	13	0	2	44	2	2	1
KLK12	75	43	21914	1	43	5656	12	66	51	144	223	442	38	47	471	1	43	4514	1830	300	14	19	6	5	113	0	173	949	2	13	16247	23	14	1	3375	774	131	2	205	357	192	1	90	1368	818	198	778	40	3540
SMARCA2	2855	7316	5484	15837	5197	3142	11651	3499	3029	3891	5635	5573	4053	12555	10780	10464	7845	4410	2596	4314	608	6967	5426	4185	4413	2389	5274	6456	10651	7431	6858	4071	7228	4112	2143	8049	8355	4983	2875	2675	4925	2481	7917	8961	6258	4485	8322	8379	5331
RHOF	241	184	144	166	319	192	405	495	122	442	244	396	696	191	279	316	183	1074	270	116	288	235	439	160	702	589	874	181	150	131	208	581	980	442	135	300	214	426	120	105	1553	166	257	183	1322	535	148	1302	215
DCST2	35	48	64	53	101	48	40	44	42	225	88	42	34	67	442	48	832	108	97	19	362	328	66	52	40	38	195	202	80	71	92	100	222	27	108	267	248	39	335	195	454	144	100	256	52	172	204	53	128
ERF	945	2229	1094	4206	1429	2703	4947	1359	824	1887	1955	5268	2787	5595	3490	3231	2724	5192	4261	3581	3340	7136	5623	2314	1954	14900	4222	8928	4244	6186	5041	2864	4975	2330	6608	4803	5646	5462	4109	7370	3754	4093	9523	3303	5454	3518	4394	5679	6959
COX18	723	517	356	908	1006	481	2016	790	634	941	949	1623	809	618	562	825	1770	976	622	313	749	565	914	755	417	981	1118	926	787	618	644	1194	827	579	835	800	685	608	920	786	2287	1044	663	1072	1313	933	1760	1667	697
PRAMEF27	0	0	0	0	0	0	0	0	0	0	0	0	0	1	0	0	0	0	0	0	0	0	0	0	0	0	0	0	0	0	0	0	0	0	0	0	0	0	0	0	0	0	0	0	0	0	0	0	0
LRRC6	31	83	37	187	62	3	94	54	15	49	44	280	26	118	39	91	89	7	46	90	14	364	94	286	34	108	534	207	71	38	58	32	946	322	149	184	25	101	14	86	620	111	90	47	56	43	40	257	22
ADNP	3927	6700	4487	10804	6762	5804	16606	5961	3846	11125	7935	15193	10444	9578	15657	13044	14515	12699	7802	6379	6030	11061	17304	12652	8991	18564	15767	10628	8824	18602	13979	12972	11623	15952	7844	18697	5576	14435	9558	8639	14386	6966	12807	10991	19569	9355	11827	17687	9979
PGM2	418	1456	5369	3318	768	6469	3390	859	345	1937	748	4372	3183	3420	10683	3158	3177	9006	5162	3066	2530	3298	2124	1544	2601	2416	3178	2962	3432	4400	8882	3610	1253	4505	5251	5363	2016	2587	3377	1603	8593	8990	5945	5336	5162	1971	3892	3679	8137
PNMA6A	9	27	0	57	26	3	28	13	6	1	6	4	5	21	30	11	36	4	3	41	5	25	2	120	3	104	4	131	31	4	6	324	25	34	9	7	36	12	10	120	1	6	66	31	11	7	10	39	16
LEAP2	66	64	34	50	298	54	95	116	63	171	128	24	108	30	44	112	54	83	29	20	104	87	225	28	81	1830	186	24	27	111	124	134	45	58	31	70	61	187	96	36	167	12	52	48	89	117	93	98	32
MICAL3	410	5063	1558	6688	1347	3487	6154	1160	354	2718	1104	3837	2069	5269	5915	2574	2684	6010	3158	2213	3975	5676	4425	2397	1720	1687	3498	1933	8781	12006	4212	4986	2432	7281	922	8935	2493	1567	2527	525	2810	2563	8105	8540	2519	2509	5420	7103	5496
FKBP3	724	850	1294	1552	1091	1327	1965	915	719	1039	986	1741	2483	2022	2791	1472	2528	2455	1778	737	4733	5249	3123	2348	1355	4640	2644	2335	3636	5073	1931	2170	7511	4437	4136	1995	2298	1373	2956	2716	1637	1790	4781	5676	1978	2574	1891	2934	2074
ARPC4	1659	1762	3081	4565	2433	4385	4928	2660	1307	4880	1860	4354	6479	2856	2579	3586	3305	7810	6733	3380	4705	2950	5771	6891	3375	6010	7613	7617	4513	3397	4348	7219	6264	6816	5929	3333	5098	4485	4488	3527	11158	4003	3836	9221	6262	5451	3292	6436	4663
TIAM1	229	424	10707	1297	844	8692	96	384	175	372	458	1508	253	1111	4636	1491	854	13485	4341	893	1111	5358	101	633	772	470	402	781	2051	3359	13398	116	142	358	683	5168	1493	737	3226	581	439	1417	1756	9232	4379	381	4767	535	8761
AANAT	2	16	10	22	25	5	2	5	16	23	15	17	41	13	44	22	46	53	35	11	85	90	129	24	14	8	17	13	63	55	66	38	10	12	26	26	56	18	116	46	58	27	30	101	30	11	65	11	19
ADCK1	381	500	479	635	627	280	1585	449	380	765	588	539	692	910	891	753	1051	299	619	529	815	1048	1278	818	788	686	741	1387	457	754	730	1468	1013	713	1394	833	715	807	946	759	1217	476	1217	953	704	1715	482	1696	836
LAS1L	885	1349	1060	2841	1357	1890	2591	1091	929	1909	1393	2789	3419	2100	2264	2136	2859	2950	2047	1441	3199	3466	4195	5992	1881	2719	3268	4594	3403	2294	2440	2960	3395	4362	2109	4667	3106	1767	4077	1594	3415	3259	4702	1776	2656	3714	2789	3305	4631
PTBP2	421	1806	380	5272	899	518	489	653	355	1159	886	678	1393	2840	2544	1693	1075	739	681	1003	679	1443	816	664	1576	1937	1218	328	992	650	1131	2037	759	744	619	2843	323	1783	608	1928	1027	1038	658	783	714	724	1349	608	598
SSX4B	0	0	0	0	0	0	0	0	0	0	0	0	4	1	0	0	0	0	0	0	0	0	1	0	0	88	0	0	0	0	5	0	0	0	0	0	2	0	0	0	0	1	1	0	0	0	0	1	0
NUDT6	79	84	66	179	122	66	298	54	47	233	189	114	86	90	182	122	293	175	40	50	149	156	71	100	112	61	142	58	68	126	177	91	37	86	27	114	109	80	145	78	533	77	147	134	97	132	73	246	88
LRRN1	134	139	48	720	170	29	876	504	275	256	788	431	817	286	231	1533	61	28	105	54	5	162	838	56	2679	25	80	5	140	9	239	17	31	18	13	1652	99	1458	6	4	429	94	53	95	33	56	60	1430	19
LRRC3	242	1033	132	2441	470	37	1971	507	169	392	234	239	178	676	240	447	188	286	117	429	1262	354	202	1576	363	664	581	243	562	793	474	284	153	742	274	432	920	246	302	429	493	157	257	464	414	677	666	2372	328
OR1L6	0	1	0	0	1	0	2	0	0	1	2	2	2	0	1	0	2	0	0	0	0	1	1	0	2	0	2	0	1	0	3	0	0	0	0	0	0	2	0	0	0	4	0	2	1	2	2	0	0
ALG2	1334	1086	954	1932	1685	1402	4398	1414	1453	1441	1497	4451	3948	1477	2167	2045	1873	2559	1308	1186	6668	2213	3164	3031	2210	2382	2570	4567	3221	3052	2127	3578	1379	3169	1297	1642	2919	2323	2222	1471	3128	1728	2557	2664	4157	2928	3457	4799	1551
MMP17	13	139	71	241	77	130	15	21	34	36	44	34	32	313	126	261	233	625	318	316	1424	743	36	450	36	45	132	528	994	213	110	28	2641	35	402	145	547	119	764	191	43	842	543	706	138	88	552	65	387
SLC3A1	26	44	3	51	55	5	3302	30	70	812	83	65	3939	12	31	259	33	35	32	7	5	14	801	10	272	3573	465	12	4	3	37	694	2944	29	16	51	18	57	5	24	1254	6	10	18	22	132	16	924	10
ELOC	1181	1579	1779	2860	1158	1706	1661	1230	808	1778	1269	4200	4731	2222	3021	2582	2663	2596	2035	1833	3844	4090	3164	3085	1854	4358	4464	3616	3715	2842	3176	5458	1715	3841	5424	2273	4883	2989	2658	3429	3461	5492	4544	4545	3723	2071	3164	2868	3842
TBX22	0	0	1	2	0	0	0	0	0	13	0	1	0	0	0	0	0	0	3	0	0	4	0	1	0	2	2	0	0	0	0	0	0	0	0	0	4	0	0	3	1	1	0	0	0	1	0	0	0
DTX2	685	667	3216	1223	1609	1516	2829	795	598	2107	891	5168	4337	1324	2612	2444	7017	4697	3493	2359	3893	2972	12018	2139	3709	2460	7567	5167	2572	5984	4893	3815	1799	9778	4066	5342	2606	3005	3668	8931	3574	4067	3918	2326	4683	2560	5075	6144	6545
PRPSAP2	701	597	1006	1098	1003	1321	1099	764	552	1191	1005	1131	1813	1257	3428	1324	1339	2106	1904	666	2188	3276	1294	1598	1353	2079	2625	1664	2865	3444	1733	1475	775	2654	964	2960	2724	1044	1988	6810	1917	1286	3162	3070	1850	974	1966	1284	2620
VIPAS39	707	790	1323	2322	927	898	2821	879	630	1366	1001	895	1236	1420	1605	1502	1990	1566	1103	941	2377	2261	2405	1602	1375	2500	1614	1780	2417	2114	1663	2046	2707	1673	1443	1988	1176	1512	1892	948	1669	965	2043	3925	1659	1978	1087	3086	1800
XCL2	10	3	11	6	13	1	2	5	10	67	6	27	20	24	17	29	49	12	11	9	37	13	7	17	25	35	4	2	15	25	36	15	9	16	14	8	7	2	8	17	24	19	7	19	4	23	37	16	2
CRB3	1073	462	1384	24	1261	931	2853	1177	845	1359	960	2672	1941	209	673	853	937	1256	1348	391	1121	250	1631	8	1316	1225	1539	2041	271	649	1708	1333	1538	2043	1265	775	1506	2329	1099	1212	1756	1350	1380	854	2804	1915	793	3285	1944
OR1M1	0	0	0	0	0	0	0	0	0	43	0	0	0	0	0	0	0	0	1	0	0	0	0	0	0	1	1	0	0	0	0	0	0	0	1	1	0	1	0	0	0	0	0	0	0	0	0	0	0
C9orf16	1647	1387	4142	3291	1455	3765	4419	1246	1002	2888	1830	10253	7611	3568	4053	2959	6782	9099	4210	3650	9804	4478	8894	12929	4202	2377	9529	27145	7397	2906	4761	5233	4833	4084	4898	4161	16737	6230	11029	7713	3582	4329	6920	5368	7807	7690	5054	5847	9651
KCNK5	953	435	408	299	1484	120	12159	1534	288	3751	598	2911	9252	310	124	1270	1983	159	373	423	551	350	6131	64	6303	2743	3247	3650	111	183	1379	4964	3447	902	461	891	301	3237	215	971	7443	204	182	136	2433	1664	443	16724	482
SLC16A5	409	423	652	368	1532	3840	4154	2066	415	4807	804	4578	9300	421	2512	1251	93	9148	453	847	1055	1437	5055	238	3257	5494	3683	3200	1010	2780	1313	4677	2734	1953	1119	315	2729	858	3338	64	949	495	1060	133	2588	2931	1448	5817	1144
PDE1A	193	755	126	3149	816	45	56	288	347	137	371	181	491	1854	81	1853	341	118	33	568	68	90	39	131	603	198	317	229	161	39	270	73	292	81	26	62	89	706	32	62	233	43	44	218	196	465	190	154	54
LLGL2	5256	3795	8304	450	9402	4755	18750	8362	4931	24892	6759	23411	15881	1747	3240	18804	3422	11977	4351	1115	1622	2165	41116	579	16204	16070	14881	19025	3009	1528	10882	31341	15417	10376	5312	4638	3998	16267	6330	3114	29797	3917	3220	9012	15761	23619	2753	20956	4065
BVES	1027	3082	190	4833	1325	512	26	722	1785	109	1237	101	339	4295	426	1014	1016	157	61	1368	1315	1813	80	1273	301	91	174	127	2156	1806	110	46	146	131	412	531	1299	437	76	172	199	801	234	1424	219	226	434	185	64
PROX2	30	45	38	88	42	23	58	23	18	157	57	13	50	15	158	75	97	46	26	10	104	26	90	11	38	29	73	34	35	41	128	91	45	56	14	155	26	47	31	18	61	7	29	41	45	82	100	114	5
SERF1B	10	23	3	33	5	14	9	18	1	22	14	10	16	31	5	17	21	38	13	19	12	11	17	14	9	39	24	17	11	38	5	25	24	6	7	24	12	13	13	11	25	2	29	19	26	9	26	7	9
DVL2	472	1343	2010	3113	932	2766	1324	610	531	1412	983	1173	2021	3575	4244	2218	3192	6308	2630	2433	3540	5583	1856	7208	1544	4849	2455	2041	5445	6584	2353	1340	2295	4545	1239	4964	4575	1681	4531	4612	2145	1989	6111	5585	1973	1672	2339	1950	3760
AC006486.1	0	0	1	2	0	0	0	0	0	0	3	0	0	0	1	0	0	6	0	0	1	0	0	0	0	1	1	0	1	0	0	0	0	0	6	0	0	0	2	0	0	0	1	0	1	0	1	1	2
STARD3NL	654	1165	338	2608	916	330	1934	785	465	785	873	2156	4441	1803	1238	1969	1409	1177	390	1117	1629	2473	2456	2434	1522	2496	3034	3437	2614	1756	1052	1858	5160	3133	1633	764	1281	2576	798	1406	2470	757	1279	610	2340	1697	1590	1906	709
MS4A7	333	656	106	4585	1903	56	102	212	398	527	237	420	1881	2439	251	3972	1387	526	181	1147	592	509	131	2523	1845	1654	456	429	1629	601	2313	452	759	1269	257	380	346	3186	151	890	1080	514	305	509	2137	913	546	950	298
C9orf57	0	0	0	2	2	0	1	1	0	23	0	0	13	1	3	2	1	2	1	1	1	2	8	0	4	0	9	8	0	1	0	1	0	0	4	2	1	2	2	0	1	1	0	1	10	4	1	6	3
GPR15	3	0	79	0	26	4	8	1	7	17	9	256	24	13	6	10	21	32	46	0	27	1	92	46	98	5	369	12	0	4	25	18	1	20	5	50	1	63	7	5	29	7	20	5	76	23	192	24	9
PLPPR5	2	27	0	20	2	0	1	16	1	14	12	19	1	1	5	3	2	1	2	0	5	26	2	2	0	0	3	0	9	9	11	2	11	0	7	5	7	1	2	0	1	2	11	22	6	1	14	3	1
HAVCR2	54	62	77	906	392	43	61	63	70	587	60	314	725	510	89	2041	883	409	201	468	873	227	119	1460	579	751	499	260	1287	457	928	250	563	890	397	226	321	1439	239	983	254	251	216	314	1188	469	698	1019	303
RUVBL1	426	604	890	1810	651	2017	2893	659	312	1447	577	4150	3174	1963	4018	1862	3149	4520	2310	1213	2385	4926	4721	9338	2026	3694	3913	7779	4715	5369	2076	2592	2491	5697	2590	4999	3060	1529	6252	5401	3161	4871	9300	3453	3927	3053	4405	4318	6948
CKM	2444	1594	3	4	6757	15	5	913	4434	124	3638	19	54	38	6	10	10	26	15	13	4	58	18	845	2	23	31	100	0	6	5	2	43	4	23	40	13	26	8	11	9	15	11	19	4	10	20	9	5
C1orf43	5709	5151	6370	9122	7025	7137	12766	5696	5959	11572	7658	14941	12922	8109	11683	11417	14116	11934	8518	5732	11036	13614	12262	11469	8512	11756	9545	21263	14985	9707	7511	12154	10501	13862	17689	9907	15143	12797	12100	11769	22855	10215	15577	7715	16784	10906	10177	13728	15830
OR52E6	0	0	0	0	0	0	0	0	0	1	0	0	0	0	0	0	0	0	0	0	1	16	0	0	0	4	1	0	0	0	0	0	0	0	0	0	0	0	1	0	0	0	0	5	0	1	1	0	0
RHOT1	1754	2221	2109	4134	2427	1299	2840	2058	1890	1355	3012	3214	3882	4574	3900	3458	3175	2609	1451	1356	2374	5594	4587	1665	1718	3687	2824	2631	2902	3858	3243	2205	4696	3856	1947	3333	1823	3209	2601	2395	4344	3344	4019	4432	4897	2051	3733	2962	3668
VTCN1	21	2	69	0	59	489	1201	99	4	347	31	827	8097	845	1874	19	183	2294	351	0	16	826	84	2	2479	20	874	530	1157	14	173	1336	1264	6605	18	640	557	103	499	167	1659	7	864	57	4	61	341	309	3638
MROH2A	127	31	16	0	418	669	5	381	199	221	134	7	14	11	189	3	10	32	12	2	5	253	2	27	6	37	31	9	15	29	2	10	1245	3	4	30	285	6	11	59	22	2	118	21	4	7	3	2	27
MEX3A	55	57	104	225	126	75	89	123	48	223	692	204	235	408	1075	493	743	917	317	243	208	3880	357	1288	174	2231	984	475	2403	1812	520	818	701	2559	269	5670	170	1088	592	2837	375	659	1866	427	914	330	358	270	842
Z83844.1	0	0	0	1	1	0	1	0	2	1	0	2	0	3	3	0	0	3	1	0	2	0	0	2	2	1	2	2	4	3	0	3	0	2	2	2	2	0	1	3	0	3	1	1	1	2	0	2	3
SMUG1	894	651	934	940	1217	642	1116	876	611	1494	1047	1509	2218	708	973	1790	973	1215	1713	802	1941	1606	2240	1314	1879	5844	1739	3283	1091	1698	1508	2071	2566	1734	1733	1704	2508	1523	1378	2218	1624	2108	2363	1356	2072	1732	1510	1602	1713
EXOC3L1	103	99	116	210	140	115	243	92	61	160	146	199	474	210	264	180	590	449	150	295	457	188	244	223	223	304	273	390	157	250	289	152	267	140	347	190	216	198	422	181	496	195	229	553	348	194	350	576	191
MAPRE2	2751	3272	1002	10722	4408	5405	6277	4200	2527	3630	3452	5010	7008	10167	2042	5983	2875	1037	2061	5396	2319	3789	2299	2822	4361	3139	4153	4785	5640	5667	5813	7302	5601	2385	2031	3171	1809	5602	6516	1485	8622	1514	1826	6112	3038	3212	3606	5452	1912
GNG4	61	321	862	225	153	164	3	87	64	104	164	46	484	525	763	271	633	99	867	35	73	9431	6	1979	100	26	101	152	1736	8502	1307	13	11	13	135	1420	447	37	1239	86	24	203	1684	740	314	67	165	83	159
SHOC2	2322	2747	2392	5975	2930	2549	5471	2504	1496	2725	2493	8623	3846	5161	3766	5441	2254	6820	2826	2663	3178	3439	4873	2376	3684	3568	4785	3801	4042	4324	6601	3883	2691	4904	5580	5279	3463	4238	2558	1877	7985	2424	3826	5145	6713	2847	5053	5919	5144
ZNF750	52	16	25935	38	53	12622	12	38	9	95	201	743	43	6018	3833	47	4084	13246	10858	1713	4420	4590	267	162	885	21	237	2521	1711	4488	23096	43	1818	1896	20	4752	8542	140	10728	1759	325	16846	9277	17517	4657	137	4329	31	20782
NDUFB9	5075	3534	3049	3824	5017	4766	5333	4326	3768	4331	4698	6622	9760	4296	5835	3598	6319	7542	8538	2486	8047	10125	7029	10284	4437	8935	6577	23704	12431	8025	4195	7566	8161	8592	18930	5159	15298	4520	7119	6663	8788	9210	16382	10903	8095	8864	6698	7321	10130
SLC2A13	672	1379	488	7702	1316	434	1500	939	465	1548	812	2259	2782	2155	1209	2792	466	250	324	1195	1257	1247	645	576	750	2202	2272	380	607	1351	3383	1462	1204	239	359	963	250	3484	384	475	7289	560	619	2384	2255	1275	588	1475	143
OR56B4	0	1	0	3	0	1	2	0	0	34	0	6	0	1	1	1	1	0	2	1	2	13	5	1	1	12	2	0	0	2	2	3	3	1	0	7	2	1	2	1	8	1	9	66	1	3	9	3	7
AC005154.5	2	1	0	3	0	1	1	1	0	0	1	1	0	2	0	2	0	0	2	2	0	1	0	0	0	1	1	5	1	2	3	1	1	0	8	3	2	3	0	0	7	0	2	1	0	2	3	0	0
RNF11	4171	8181	10066	17864	5381	7532	7090	3896	3348	4683	5357	8516	6748	11891	11274	6168	6191	11210	9136	6558	6840	12381	3027	4520	4721	4856	4499	4390	8369	7596	12347	6669	5884	5875	18810	9461	7865	7144	4643	5614	9492	6120	6815	10243	7398	3555	7797	6243	11510
NUAK2	261	133	10223	127	488	6294	7825	148	197	3165	349	1603	1758	730	2895	2587	1361	3895	3647	755	3649	2770	5832	2106	1204	1532	1229	2748	4156	3299	19983	1103	1372	560	4330	3905	8051	2917	3982	3620	3261	1128	4096	4430	1833	1401	3730	4459	7553
RPE65	8	5	2	26	49	8	1	1	10	17	8	1	205	17	2	8	1	175	22	73	4	215	3	104	21	6	194	1	1	119	237	3	2	127	0	190	227	4	717	1	8	0	77	2	25	82	49	4	28
IGSF10	15	330	170	4865	1246	79	222	111	71	249	548	256	397	1499	1511	2820	375	129	361	226	12	1382	6	134	320	100	129	39	2249	2916	177	33	51	7	41	3963	99	147	907	476	79	99	1999	756	31	214	82	126	1234
DGKG	210	2498	154	6759	327	389	27	141	75	348	475	975	941	6566	719	864	1299	227	118	1157	95	811	716	414	393	49	326	462	644	2331	77	282	1059	574	223	258	1448	214	539	448	809	572	2772	1094	557	388	366	136	1357
NDUFC2-KCTD14	0	0	0	0	0	0	0	0	0	0	0	0	0	0	0	0	0	0	0	0	0	0	0	0	0	0	0	0	0	0	0	0	0	0	0	0	0	0	0	0	0	0	0	0	0	0	0	0	0
CAPN3	19	66	91	173	89	95	85	49	28	167	102	24	43	50	65	128	73	165	56	58	370	82	100	19	95	31	83	50	40	69	242	205	55	17	111	146	128	90	59	59	127	102	36	28	65	161	157	79	20
CCN6	35	84	25	85	55	278	9	38	43	892	76	446	603	20	26	161	36	322	189	72	18	45	457	34	53	26	291	199	50	13	53	727	493	180	410	82	41	254	24	52	1135	17	10	22	173	609	31	14	111
LIPK	7	2	40	1	0	260	4	0	0	8	4	5	1	1	47	0	3	457	15	117	8	123	1	4	17	0	20	15	2	18	393	1	0	1	338	103	55	0	39	8	0	37	86	3	10	2	124	0	202
NICN1	594	790	440	1328	978	218	1172	597	510	878	970	253	459	731	244	774	789	459	273	405	456	302	529	723	558	401	653	463	508	272	530	826	595	295	252	779	442	355	553	337	761	373	401	331	509	416	636	980	319
INO80E	807	1300	1175	2707	1673	1124	1746	1279	840	2054	1672	2069	2549	1808	1293	1984	2510	2388	2545	2029	3172	2589	2303	2487	1773	2209	3313	2660	1291	2192	1691	2609	1727	1764	3652	2286	2685	980	3313	2407	2567	3121	2258	1509	3248	2527	2204	2224	2607
SALL4	3	4	22	16	13	27	52	4	1	647	44	44	956	38	318	371	183	42	24	122	16	405	339	1301	345	4937	1726	119	611	124	375	13	1695	316	202	263	129	190	286	535	173	96	247	452	684	205	212	504	139
AL035460.1	0	0	0	0	0	0	0	0	0	0	0	0	0	0	0	0	0	0	0	1	3	0	0	0	0	0	0	0	0	0	0	0	0	5	0	0	0	1	0	0	0	0	0	0	0	0	0	0	0
KCTD1	688	386	3619	562	510	4200	2527	896	316	912	888	1284	1099	1486	7049	1851	3390	9760	3315	1272	2626	5430	464	1155	985	474	1335	1297	4008	7451	3689	1468	3509	2893	4128	6239	4230	1011	3705	1824	3454	9419	6532	4572	1742	1216	2594	3247	5667
ASMT	6	7	1	8	8	1	1	7	7	128	6	10	27	5	0	8	11	8	0	2	0	1	8	56	7	2	25	3	3	1	12	6	2	1	4	0	9	6	2	3	0	5	1	5	14	7	4	9	0
RAI2	1233	2745	319	8001	1792	475	375	1209	984	2044	1314	1696	1035	3260	336	2314	930	396	246	1344	125	471	2274	88	1118	476	927	306	334	81	517	176	457	155	62	281	283	1084	98	218	357	166	132	937	185	841	430	468	176
DIRC1	2	0	0	0	2	0	0	0	1	0	0	2	6	3	0	10	4	1	0	18	16	23	0	1	1	0	3	0	28	3	1	0	4	1	5	0	24	8	3	1	0	5	5	30	0	2	39	0	2
FZD5	2484	4804	1484	6877	3611	1802	10005	4072	1975	8572	2810	9035	9948	2084	1384	7316	492	2215	1402	522	1751	1023	8949	735	5497	30415	7490	20359	3772	1247	3554	6008	4676	4017	1349	2322	576	10110	2222	443	11902	714	1914	1814	7853	6970	707	14031	2283
MAT2B	2133	1859	1632	4211	2955	1684	3679	2608	1565	6351	2579	3941	7116	2926	4795	5574	4410	3787	2575	2924	4295	3503	3641	2665	2789	3123	4577	3404	3630	6035	3981	3215	4788	6726	5789	3510	2350	4278	5144	3280	6829	2732	2649	3692	4606	2960	6987	4962	2751
SOX17	110	747	53	1674	106	68	66	86	154	71	147	100	299	1305	79	513	130	142	32	553	69	74	79	62	174	102	94	112	95	53	264	73	183	141	16	45	33	327	92	49	263	167	61	119	162	178	207	245	50
KATNAL1	231	1462	316	4753	453	256	178	500	113	449	418	1044	944	3909	2742	1907	2202	892	191	1122	1270	2263	830	1762	642	604	1332	383	2953	6333	1100	303	247	2069	832	1759	1092	1037	761	1643	671	1156	939	1439	762	419	2096	617	704
OSTF1	1001	621	4920	1541	1218	2973	2164	844	671	1201	870	4410	2868	2536	4868	1869	1909	4548	3076	1130	5358	3376	3042	1972	1403	1273	2637	4258	2667	2961	3356	2667	2078	2449	5161	2343	8297	1866	4478	1510	3324	5672	3084	4799	3045	1915	3020	3018	4206
PCDHB15	69	195	62	1473	180	183	49	119	52	54	103	55	100	547	100	341	145	275	33	362	319	295	154	24	243	59	83	57	151	36	643	79	135	72	60	271	44	140	98	139	120	97	66	279	214	120	231	158	33
AGFG1	2440	3548	3988	8211	4273	4485	11700	5472	2155	9744	3906	11096	12789	5750	8069	9035	2873	8457	4851	3723	5841	11469	9448	4105	10442	12568	12882	17216	21505	20115	10096	15495	5028	7563	7205	13613	6480	12427	11932	9404	20188	7260	10350	7165	20489	8013	10813	11784	12138
KPNA4	3444	7961	7456	16005	4866	5862	13458	5826	3185	7433	4902	13717	19267	14018	25237	11282	9332	13326	8321	5956	9261	15972	15333	9975	11220	10174	15449	10991	17081	30877	14035	29365	8902	15681	16725	19583	8672	13330	14253	8794	21299	9119	17966	16424	16731	8684	16606	17349	19474
ZNF879	96	144	186	457	170	45	90	107	78	46	198	20	46	191	223	204	613	28	236	187	151	62	19	81	78	270	41	115	112	25	117	21	18	22	245	128	65	47	77	362	22	116	11	301	142	52	242	156	66
LYRM9	250	353	77	650	289	84	472	180	192	176	352	105	183	198	196	191	502	201	92	98	134	233	487	162	163	288	1479	40	54	57	121	379	232	34	41	179	183	89	198	243	233	91	172	135	143	165	97	329	154
MYH11	9077	1244825	112451	2091970	44821	155989	3946	19719	6992	4311	34329	4495	5495	2611978	138031	88292	491879	37392	2991	370363	7311	2386	2487	1801	73599	1086	10032	3801	20406	1475	2059	2866	15610	3266	1336	9059	6246	42113	4543	1723	7456	18247	44858	103220	3132	46487	5606	6581	18169
SLC5A3	1014	1476	982	1612	1146	2263	3143	1872	736	1098	1681	2707	3422	1860	6536	3281	2744	2439	1220	844	3300	7990	3221	3125	1313	4007	2003	1963	7079	9198	4007	2087	4388	2924	3407	4110	3194	7587	1929	1953	4118	2954	3195	3513	4080	1319	5163	3133	2855
LRRC75A	167	169	61	108	230	61	698	380	97	1290	204	218	304	170	169	505	87	75	77	95	133	160	3082	130	588	615	1654	217	133	96	618	988	361	596	73	311	159	611	50	215	2804	51	129	194	893	716	175	1358	75
ELN	950	6837	457	62377	7198	391	993	4357	784	454	2983	1258	2182	19554	1855	33449	8196	1094	138	11838	373	1124	1249	258	2562	954	5188	3846	847	335	2592	1098	6882	292	149	1947	719	23392	390	1326	6387	447	391	5239	560	7172	1817	1356	4281
GRAMD1A	2870	2626	780	8249	3531	1421	5616	2960	2685	2147	5584	2807	3383	5516	3444	5324	2810	3604	1150	3184	2059	5326	5227	8305	3118	6801	4181	7877	9612	3376	2168	2708	6060	6241	1990	3629	4371	5922	1693	5717	3984	4690	5914	2188	7300	6916	4503	5670	3851
NIPSNAP3A	1151	704	1174	1337	1048	857	1699	1070	556	784	1050	1440	1323	978	1954	1206	1401	2077	788	616	2070	1986	1298	2372	1001	1215	1395	1278	1132	1933	1620	1256	624	1013	1313	1108	2227	887	1275	745	1213	2239	1360	1393	1877	997	2956	1717	818
ZNF721	760	1042	616	2030	1446	1179	2704	1024	798	2066	1545	2501	2515	1617	2863	1880	1844	2220	1346	641	636	1128	2102	322	1179	1434	1766	1211	1005	1361	1884	2606	7186	1756	713	2536	900	1409	928	530	5273	1276	958	1964	1910	2178	1179	2750	965
GXYLT2	181	917	97	2770	673	88	25	173	222	138	1437	212	119	1433	547	2405	702	145	113	1302	419	1270	44	1164	164	719	477	144	2380	624	688	30	344	422	182	3883	466	1127	209	366	206	171	499	1929	193	204	1619	80	1013
PTGR1	2618	1225	6289	2735	6632	16807	3902	4066	1398	3543	2207	1984	1794	2578	33796	1816	4415	1744	1803	1737	7334	18914	6662	11986	1394	4976	1269	10665	13072	17097	5104	2710	1408	924	2355	2103	21472	2911	6114	8618	2358	3593	31742	7973	1661	1746	3060	3336	13805
KLHL8	780	880	494	2088	1018	772	2478	1840	586	1215	956	2302	1354	1901	1194	2153	2006	1723	1031	579	1362	1525	1725	1025	870	2228	1788	950	1706	1971	1406	2253	1292	974	757	1670	1320	1599	1349	1343	3871	840	1404	2355	1686	1094	1003	2544	1609
COL3A1	18981	13667	3731	320365	51611	6519	10957	18189	9578	11261	13625	103755	103694	176248	35860	420156	85476	18293	3815	450759	106908	720287	25273	125042	52985	30318	127681	92400	1182799	91124	184187	28142	104363	44886	61717	41219	235498	347145	23839	23533	101123	56979	53868	485586	46817	88822	356200	66208	47296
A2M	11635	50672	7020	534582	32524	21178	16697	17816	9713	11666	20596	25332	64577	241919	16296	206938	49043	23237	2463	137825	6620	9547	9066	13705	104637	41695	28897	24126	24626	9698	55708	15319	38177	16869	2762	25547	6437	93316	9344	8493	40959	9416	8265	22450	36309	72082	20255	55327	9516
LIPA	1393	1518	1738	5820	2930	1463	7485	2193	1151	2816	1773	6407	8191	4652	3320	11384	6148	9074	1741	4997	5084	7727	5162	7369	8453	9978	5252	5059	7481	8284	7443	4680	4901	6789	4978	3707	2885	6284	3765	2338	9758	2280	5305	5648	7136	6045	7382	12845	5259
ENAM	523	207	9	23	576	5	20	542	217	141	444	45	312	12	10	54	5	15	20	0	2	1	4	5	66	177	31	0	0	4	11	30	2	4	6	4	11	24	4	3	2	0	1	5	76	38	5	20	3
LINGO3	22	25	109	111	134	13	14	23	19	76	41	23	27	57	24	298	81	112	81	69	28	22	20	32	156	32	68	18	37	5	57	40	25	14	28	60	27	114	19	41	28	32	11	20	87	153	47	63	11
PDIA5	1748	1041	195	2169	3020	642	3387	2334	1971	1818	2237	2126	3157	1402	1677	1929	562	2123	639	1435	671	1753	3041	2924	2581	2361	3873	1362	1980	1726	1184	1884	1314	2752	1111	1707	1477	3373	1108	3416	1985	975	3300	1448	3217	3252	1992	2510	2107
ATP6V1B1	11	15	109	44	10	73	85	11	7	161	87	128	98	61	337	139	32	309	248	96	75	308	61	226	36	22	74	52	277	159	32	17	852	5	262	1547	551	79	257	768	341	101	685	34	11	61	240	66	643
TMEM9B	2248	1374	2668	1970	2744	2492	4009	2030	1759	2299	2174	4402	4954	1834	2056	3035	2880	4733	1863	995	3768	2137	2482	2452	2615	3169	3421	2939	2040	1940	3379	3463	3536	3720	4741	2382	4631	2325	1767	1450	4961	3493	3740	3218	2601	2927	3417	4005	2430
SYS1-DBNDD2	4	4	4	32	8	7	6	0	3	15	7	11	9	6	6	11	19	9	10	8	6	10	10	44	12	35	21	1	5	7	6	17	12	1	9	8	1	3	5	13	30	12	8	8	16	24	12	11	0
NEO1	3361	5385	2949	8179	6219	1345	5579	5338	3711	7154	6970	22496	15805	7743	7137	6824	8109	4701	5546	4216	1124	7231	16145	3109	8949	5443	9134	3823	6034	8638	12393	1224	1447	613	1590	13526	4175	13274	3569	5193	20781	5706	11543	12812	5158	5482	7837	7970	8726
CD5L	0	0	0	0	2	0	0	0	2	22	0	0	4	1	0	0	1	0	0	0	3	1	0	1	0	2	4	0	1	2	0	0	1	0	5	1	2	1	2	4	2	0	0	1	0	0	3	1	0
CAT	4739	5716	3245	8609	7506	1434	13789	4759	3163	8694	6041	12062	7006	5411	4000	8670	2995	2527	2730	2972	1646	3810	3643	8556	2828	6572	6147	6193	3551	5268	4981	10449	8179	7666	3846	4773	3216	10592	1283	1645	12163	5348	4435	1509	5030	3825	2382	8690	4203
FUNDC2	1961	2653	1279	5599	2412	1624	2188	2079	2042	3080	2600	1793	4067	4390	1460	2642	2602	1776	1499	2651	5251	1964	2382	4614	2682	3406	2901	2546	2548	2900	2239	2269	2523	2685	3457	3678	3238	2371	2649	1820	2710	3883	2954	1469	1750	3598	2784	3179	3055
SPATA6L	138	146	81	117	416	61	892	304	99	620	193	266	426	135	131	353	82	180	88	69	145	38	759	50	453	294	661	298	65	88	120	1008	291	171	67	92	127	170	53	190	244	45	88	104	283	321	118	581	123
KCNQ5	34	208	103	1182	75	1163	1	35	37	112	62	31	9	202	691	64	512	1633	119	139	1079	1213	2	396	43	5	19	11	648	2604	108	21	8	10	17	1038	285	16	612	179	15	21	729	425	50	39	626	22	1060
GAP43	5	279	1	269	37	7	8	19	4	32	31	18	9	44	11	259	30	3	24	230	10	336	2	1011	11	132	26	0	64	514	9	23	24	3	16	369	29	32	91	162	28	44	85	158	26	50	158	9	99
KANSL1	2011	3772	3557	7841	4028	3038	6227	3136	1744	5722	3030	4356	7640	5924	7430	9420	6797	6111	2656	2461	4157	7110	9894	2954	5787	12146	23455	5204	9200	11191	6618	9347	7469	6760	4555	10453	4241	8746	4822	2635	11132	4190	7058	8383	9388	5452	5496	7167	5697
OTOF	15	53	4	59	59	3	5	101	24	133	14	49	143	12	11	31	30	183	26	24	140	4	36	119	25	55	137	13	35	16	30	75	4227	14	3	26	119	33	25	159	74	17	25	13	49	36	38	101	2
LIPM	298	167	86	0	443	164	361	364	472	171	460	618	228	8	62	78	22	274	146	64	18	64	248	30	116	1	275	124	7	14	240	119	24	103	137	90	53	143	18	43	234	46	197	144	191	397	69	296	141
CPXM1	168	11	114	3432	275	6	59	18	58	218	835	595	1771	1570	230	3344	215	108	53	3226	488	3485	223	3646	348	343	662	808	4023	440	1882	233	1505	318	471	598	1237	1472	198	195	409	121	570	2177	562	733	1500	571	386
THAP12	2061	2724	695	4501	2977	1641	5932	3074	2147	3157	2915	6228	6070	2815	4615	4404	3223	3309	1656	1523	1400	3904	8294	4979	3927	5528	5885	2288	4548	2991	3181	4518	4842	9432	2300	2767	2432	4140	1695	2135	5055	3547	5653	2767	6061	3745	5277	6324	3267
ZNF713	105	170	97	234	142	56	302	228	94	304	279	228	256	1344	260	250	248	267	247	99	108	390	168	473	319	344	342	227	390	251	350	262	420	281	195	463	63	373	141	233	442	169	122	377	154	370	200	332	199
SLC24A5	0	0	0	3	0	0	0	1	0	4	3	0	1	0	1	1	1	0	1	0	0	0	0	3	1	5	0	0	0	0	0	0	0	0	0	0	0	1	0	0	0	1	0	0	0	0	1	1	0
PEX5L	2	615	2	49	10	10	17	13	9	105	26	17	75	34	292	24	55	15	34	13	12	8	29	17	62	66	76	6	8	14	12	7	26	15	18	180	34	20	8	27	47	60	179	57	18	35	20	29	11
TCTEX1D1	3	58	3	260	22	24	12	15	15	19	16	72	75	205	25	73	22	26	6	101	13	13	18	31	71	25	41	4	42	8	67	9	24	40	10	6	7	64	14	14	49	29	27	7	27	30	64	30	19
SLC32A1	0	0	1	0	1	0	0	1	0	9	0	0	1	1	0	2	0	5	0	0	0	0	0	1	0	5	1	0	0	0	0	0	0	0	0	0	2	2	1	0	0	0	1	0	0	1	0	0	2
CLVS2	2	351	5	61	3	0	2	153	2	32	13	3	13	6	1	1	3	0	1	12	1	0	1	5	1	4	11	0	7	2671	5	2	0	0	0	2	2	10	1	1	128	1	0	1	1	2	1	1	0
DHX8	1475	2584	3415	6132	2538	3723	3713	2579	1365	5662	2331	11144	7525	5130	7183	6400	5464	6048	5025	3429	4344	7455	9019	4621	3282	8984	31144	7664	13395	8690	7383	7124	7151	5359	2839	7929	3410	7284	7977	3480	9787	5776	8186	8415	8686	6118	6469	7771	7327
STRIP1	788	1460	2353	3407	1626	1676	2129	1280	754	3147	1651	1306	1353	2042	2570	2249	1872	3681	1574	1419	2274	2364	2243	2277	1660	2890	1698	2266	2646	1984	2911	2520	2326	1954	1317	3597	841	1844	1730	1232	3198	1525	1658	1448	1858	1496	2325	2305	2349
PRSS27	33	46	21169	67	21	6033	48	17	8	98	240	695	62	54	2743	42	437	5502	14942	300	45	168	119	37	1068	61	297	2458	59	61	14890	116	374	147	5166	764	580	88	737	1598	166	252	2115	631	6708	237	146	78	3351
SLC9A6	804	1175	1211	2580	1161	1426	2784	1044	518	1734	1013	2346	2126	2980	2657	2130	1761	1903	1528	1405	4018	2076	2081	1824	1276	3270	2804	2028	3426	4195	2644	1826	2152	2007	2420	3197	1281	2018	2944	1191	4088	1668	2324	1800	1253	2020	2528	3707	2478
TEX10	624	1105	997	2627	1216	1406	2956	1139	551	1143	1179	3617	2761	2309	4043	2743	1718	3273	1394	860	3702	3670	2731	4323	1492	3111	2895	2935	3204	5285	2921	3138	1929	2701	1118	3931	3469	3073	2951	1805	2960	1958	4725	3102	4472	2563	3453	3305	2265
C4orf33	526	546	445	598	776	275	2179	894	331	1537	908	1955	855	497	342	1033	560	719	404	255	1017	480	1119	309	1649	769	1018	688	301	437	1209	1424	531	541	760	759	362	677	815	227	3447	427	248	899	701	687	2857	2064	421
NUBP2	980	1118	1772	1888	1241	1425	2653	1063	1005	1458	1376	2169	2985	1789	1580	1650	2658	3291	2273	2068	3179	2271	2742	4110	1539	1948	2179	4070	2010	2429	1375	1861	2347	1781	5226	2668	4048	1943	4051	3607	1813	4142	3006	1931	1768	2272	3064	2958	3390
GLRA2	0	1	0	4	1	1	0	0	0	40	0	3	2	9	10	4	9	0	13	0	0	10	5	3	1	3	8	5	0	2	14	3	689	1	0	9	2	8	1	11	15	1	1	2	6	4	7	3	6
CPM	5555	2804	362	5707	4976	228	149	16037	3381	2221	7423	3222	2716	3101	539	6693	484	570	1600	3876	457	733	326	898	1441	13704	2118	677	2425	726	7562	3764	1011	610	1056	1868	487	4917	1945	383	8738	2464	870	963	6205	4151	1379	995	1304
FAM174B	2684	1306	1114	525	3142	431	3804	2379	2754	1095	2478	2250	2414	421	556	408	303	1870	859	458	208	176	496	369	2043	709	2276	3354	360	119	1094	1812	4507	1827	439	465	241	883	117	303	1840	629	350	233	920	1841	258	2258	632
SDE2	834	1538	896	3104	1222	1175	2547	1091	753	1439	1208	3134	2662	3098	4357	2948	2274	2262	1338	1077	2301	4193	2150	1897	1807	2828	2614	3064	4318	3107	3380	2685	2873	1656	2530	5059	2449	4728	2697	2319	4396	1982	4463	2983	4157	1892	2630	2524	3508
MRPS21	1111	1023	1674	1798	1276	2232	1923	1032	810	2440	1425	3452	2058	2388	2264	1538	2137	2387	3961	1932	7907	3645	2628	7848	2524	4921	2924	6195	3054	780	1985	2813	2328	2386	4912	2316	8886	1636	2777	5622	3254	4988	4089	1778	2799	3125	2679	2326	3405
GOSR1	2067	3532	2419	6241	3378	2978	9478	2976	2323	4778	3378	8244	8855	3275	4417	4342	5245	5362	2743	2203	3717	6368	8644	2251	4107	10061	6935	5609	3156	5647	4640	7777	5434	5581	1423	6278	3217	4845	4116	1938	10232	3372	4511	6989	7039	5149	3930	8247	4027
MED19	337	379	498	608	514	566	792	397	399	929	435	1145	1491	684	752	1021	1033	1120	1255	1005	1495	1213	976	1620	534	1365	903	839	1311	1819	1219	870	920	1272	1792	954	1875	886	1206	1378	763	1574	1424	778	1098	1184	2466	1193	1157
SPDL1	178	206	284	627	316	588	459	599	114	984	455	1120	1943	495	2204	1019	697	1244	838	538	2735	1742	1318	1384	910	1584	2171	1146	1365	3305	1752	537	1706	2668	1015	1335	662	1114	2000	722	1364	681	1117	1720	1906	951	2452	963	1265
RAB33B	844	1320	420	2586	1060	665	1620	672	718	950	1067	1757	1249	1496	1068	1216	2521	942	596	783	1330	1668	619	417	886	1241	1430	798	824	1832	992	1323	959	982	800	1507	609	1172	745	728	1969	283	420	1099	1090	670	1596	1933	1448
FBXO27	290	425	1654	550	342	1626	5	118	392	134	451	55	145	1749	2556	367	1727	1881	3917	258	92	3540	8	883	83	950	101	300	1238	749	846	12	989	318	1574	2349	2587	351	1757	1165	30	3050	3020	3205	611	37	1000	19	2603
WDR62	50	78	479	153	115	839	1130	646	30	920	331	2105	1370	811	2495	1184	489	1886	2131	537	1940	4907	3583	4196	1845	3820	2867	5162	3561	3610	2106	641	2073	2870	906	2580	1252	1686	2223	1863	1861	1270	3599	3299	2298	2083	1918	2412	2166
ERP29	5166	3587	3699	4426	6268	2962	5344	4344	5828	5704	6361	7303	11857	4073	5659	5689	2818	3683	4333	3323	6827	4746	9189	6682	6537	16024	8354	4691	7834	6051	4393	7142	5285	9888	4455	5790	9908	5347	3527	5587	7843	8778	9204	6114	6919	9593	5183	5735	6304
PPA1	2521	2549	6687	5574	3034	8370	14799	3739	2329	11059	2685	19464	26992	8158	4574	10013	3701	33604	6354	4063	16012	8986	16650	12935	7616	9222	13733	21894	6708	4633	10409	12856	9395	24720	14507	6017	9907	9127	5141	6413	15950	10561	11729	5733	17890	12031	10795	22019	10598
SERPINC1	4	3	3	11	6	0	12	6	1	31	5	24	8	8	17	2	10	1	6	10	4	3	8	1	6	113	23	4	5	2	8	2	4	2	49	6	18	11	20	8	20	12	3	2	7	5	2	12	0
GPATCH2	585	739	406	1540	944	875	1241	617	500	1013	809	2259	1436	2533	1981	1899	1040	1426	1389	862	1173	3670	1563	1248	1250	1977	1974	1220	2760	3019	2451	1462	1649	1086	1526	3192	1957	2158	2306	1763	3287	991	2162	2865	2186	1226	2497	1354	1668
SIGLEC12	13	1	16	32	13	7	95	33	2	167	3	133	68	138	4	707	6	123	10	73	424	133	65	168	45	529	94	3	727	64	60	111	438	17	22	111	122	171	41	536	177	57	57	109	73	123	42	350	178
ARHGEF38	289	209	14	61	891	38	3603	477	366	1321	340	4543	1398	125	84	207	18	51	86	6	27	26	1503	16	1098	967	1661	905	32	10	608	3991	1601	370	60	155	40	1501	42	29	4339	14	61	19	2041	795	40	2155	32
RUNDC1	1286	1262	858	2443	1851	1372	3474	1979	1010	1705	1636	10594	3720	1830	2161	2603	1876	2761	1987	958	1339	2966	5503	1224	2687	3371	3059	3423	2328	2137	2483	4614	3199	2841	962	2135	1524	3278	1968	1782	4719	1436	2416	2605	4041	4057	2398	4381	1792
SS18L1	847	1062	632	1631	1160	804	1339	1017	727	1372	1654	1900	1361	1257	2344	1925	2200	1906	1043	870	1421	1886	2193	1317	1573	1670	3054	1809	1196	2033	2599	1909	1530	2602	771	2350	1049	2196	1377	1974	2870	1191	1424	1498	2576	1619	2112	2182	1303
TAS2R4	24	37	16	45	70	50	65	56	16	66	72	42	61	21	9	86	148	68	41	14	10	56	117	13	125	34	99	18	21	15	79	131	8	26	6	119	13	63	19	51	137	54	20	11	126	228	32	104	8
C2orf42	389	487	416	923	570	338	844	490	302	898	606	729	1025	578	721	1010	891	779	596	443	803	930	1225	576	607	611	736	593	1042	982	800	791	526	958	440	1161	824	898	922	806	1234	617	910	1477	1008	737	942	1040	1079
C3orf85	0	0	0	1	0	0	64	2	0	43	0	3	8	0	0	1	0	0	0	0	0	0	387	0	0	1	86	0	0	0	3	5	0	0	1	0	0	0	0	0	24	0	0	0	0	4	1	133	3
ART3	3	68	7	51	8	11	5	2	1	61	18	7	276	103	1	11	53	5	3	10	65	2	34	60	3	48	567	33	4	9	2	6	176	2272	11	296	10	4	2	7	7	5	59	0	49	10	13	69	0
GPR176	77	197	57	570	276	74	128	146	36	176	137	291	839	1421	398	1306	146	174	1111	859	798	4411	194	4422	465	801	668	298	2984	1405	622	187	380	502	1372	1581	536	1122	2201	191	323	257	1497	3601	889	422	4812	573	3581
MIER3	883	1603	1062	3494	1428	1405	1941	1467	816	1974	1713	1897	3496	2355	2488	3050	1253	2529	837	1299	2195	1650	2455	1325	1786	2674	3616	1328	2192	2459	3233	2666	1587	2932	1579	2422	810	3344	1733	882	7627	704	1452	2267	3014	1757	2732	2341	1351
TRMT12	239	338	369	786	352	354	777	311	237	452	350	641	782	634	837	523	727	602	804	344	825	986	733	1111	450	1183	716	4987	1518	1159	759	1952	883	645	985	795	612	710	894	628	1375	720	1445	1803	712	1146	770	1002	1273
TRIM2	9210	8416	4370	7317	12532	4646	40143	14394	6659	17308	15606	19425	6236	9836	20152	10867	3014	6290	2878	929	2078	15798	14573	1967	17014	3862	16651	17067	8010	18388	10344	26808	25186	2857	774	12913	4052	12706	12736	4007	61495	1828	9662	30863	20712	6641	8355	30264	11901
KLRF1	65	18	11	49	50	12	4	28	31	36	42	26	32	18	19	54	18	7	25	17	6	38	9	12	25	15	4	20	28	4	17	7	2	7	32	52	3	38	6	7	21	314	7	89	43	8	29	40	4
DEFB105B	0	0	0	0	0	0	0	0	0	0	0	0	0	0	0	0	0	0	0	0	0	0	0	0	0	0	0	0	0	0	0	0	0	0	0	0	0	0	0	0	0	0	0	0	0	0	0	0	0
TMOD1	397	2926	222	8578	1053	655	20	453	576	124	529	70	156	4313	361	754	1519	182	44	1627	101	18	90	106	387	176	95	57	976	111	88	31	127	68	13	97	253	400	43	946	450	199	311	438	22	268	67	168	25
C6orf58	50	12	1	18	36	8	71	23	167	202	14	22	2416	402	5	30	17	5	5	7	10	6	34	0	137	8	28	195	16	3	3	3328	3	20	6	24	7	436	6	8	95	4	1	0	47	31	18	19	1
GPM6A	27	300	22	5073	225	23	4	50	39	52	113	8	49	9500	396	245	2046	13	12	2295	48	4	5	15	71	14	19	3	182	36	6	9	3	9	144	6	90	16	6	39	91	450	220	426	11	31	32	9	6
SCPEP1	4778	3026	4650	8910	3089	2040	575	3264	3191	1632	5932	2517	9230	7965	11445	5455	19021	3897	4680	4103	4715	11298	3071	3293	2009	13528	2025	2788	21119	20982	3681	3615	4244	3019	7249	15519	10254	3475	9466	18077	1651	8913	7474	11475	5434	1068	14965	1926	17611
TEKT5	14	3	4	1	11	2	146	25	4	115	4	6	12	2	11	15	5	8	3	5	7	0	47	2	2	5	17	23	3	8	12	44	10	1	0	11	15	13	8	35	16	14	10	7	14	22	3	70	4
RHBDF2	866	991	3966	2364	1629	1924	2109	1043	762	1293	1449	8733	3860	3062	3246	4276	5911	11264	4350	3116	9229	8237	9299	3555	2613	1302	4219	4575	15048	10267	5817	9044	3560	5703	11017	4384	7183	2072	9493	5613	9037	4135	6647	7256	7051	3597	7853	6031	6574
SUSD2	971	949	225	4662	1245	81	951	358	2498	157	2399	726	619	1041	193	1797	493	3539	167	838	295	389	264	13868	606	344	686	420	551	372	360	181	1007	233	38	210	198	1329	114	440	1294	161	206	387	774	1043	2209	575	103
PCDHGC4	11	74	50	269	33	15	22	18	4	66	35	28	25	56	85	85	131	31	33	47	91	74	169	103	175	18	36	15	52	73	155	3	36	9	66	76	64	35	97	18	18	51	50	53	146	104	201	42	58
IL17A	0	0	0	0	0	0	5	0	3	31	0	19	221	0	0	4	0	0	12	0	6	1	134	8	11	10	409	4	2	25	1	9	2	506	0	1	1	201	19	1	33	1	5	0	48	13	23	36	7
UNC5D	17	28	2	16	30	4	18	34	11	119	65	4	30	313	211	6	16	3	1	55	1	0	16	2	27	7	28	5	1	6	0	3	3	0	8	4	19	0	0	7	39	2	3	9	104	10	0	25	0
PBRM1	1778	5481	4829	10369	4047	4141	4268	3639	1644	5592	2857	6814	4674	7703	8684	7787	5761	6198	3365	2694	2136	5138	5748	3530	3755	8276	8537	6827	6700	8673	10286	6851	8703	7527	2180	8486	1805	7607	4424	2034	10422	2770	4860	4699	8474	2885	4635	6551	5121
PDP1	665	1147	1226	2590	1468	1865	3621	1925	648	1588	1246	1570	3949	2487	3294	3649	3767	2907	2962	2003	4678	5151	3213	2168	2808	5593	6750	6117	7311	5515	3712	7252	3877	4760	5221	4498	2082	5547	8604	5560	14244	3607	2607	4099	4919	2188	4137	4885	5840
EXOC4	1989	3087	4925	6927	3123	3336	5443	2163	1901	3801	2941	4379	4449	5408	2807	7019	5185	6226	4258	3163	1939	10175	3707	8992	4209	4321	3935	9699	6293	6048	5859	6475	3776	7120	4049	3828	3783	3033	5344	2919	5459	5525	6069	6289	7466	5710	3370	9489	6581
ZSCAN31	838	729	776	940	1264	558	2396	1210	417	415	1532	320	334	545	1313	345	5145	847	775	342	433	2840	403	346	745	728	592	393	375	2247	2008	514	275	283	213	813	690	323	887	760	747	1619	1342	2949	426	504	1513	2076	1383
FAM13B	737	4162	711	10071	1833	1347	1653	1544	681	2510	1625	1667	3175	4693	1645	3573	2239	3021	890	2122	966	1246	2390	808	2692	1932	2292	1063	1284	1740	2161	2155	2045	2268	695	2196	446	3288	1681	859	3019	741	933	2186	1743	1685	2078	2199	1120
PIK3C3	1084	1580	1298	4069	1935	1574	3584	1547	975	1166	1646	2103	2015	2686	2328	2878	1734	3586	1438	1575	1038	2937	1357	1678	1624	3661	2794	1571	3762	4522	3680	3055	1416	1793	1831	4059	1163	1858	4493	955	3322	2150	3029	2770	2094	1523	1944	3153	1986
CRX	4	1	0	3	3	5	3	1	2	343	4	9	3	3	6	9	4	4	31	4	2	3	4	3	4	3	41	1	3	6	11	5	4	5	5	2	34	5	4	27	3	3	2	16	3	9	6	4	1
H4C12	2	1	1	3	4	2	56	13	1	7	0	21	3	15	2	15	2	5	20	1	41	8	18	34	17	25	6	10	24	29	3	9	20	12	12	6	6	8	36	17	2	7	13	19	20	3	14	58	14
KLC4	1366	1073	433	1382	1689	379	4683	1573	829	4069	1488	3572	2116	1103	1374	1746	2241	728	667	1273	1041	1293	985	1146	3215	2931	3715	1097	1625	931	1232	2456	2007	806	745	1912	655	1673	1218	1020	23562	1064	789	804	1376	1962	1179	6773	514
PARG	613	756	910	1693	1128	1145	2312	897	496	1548	874	2565	2229	1473	1753	1764	1492	2459	930	710	1318	2430	2823	1716	1452	2474	2187	2372	1898	1936	2531	1625	2052	2810	2347	2423	988	1356	1343	643	3063	1450	2510	2182	2050	2997	2345	2670	2210
ANXA5	6108	9710	4006	25721	9216	6084	10071	9351	5972	8875	8951	41836	24202	18622	9986	19212	7761	11783	5584	15739	28427	31119	6386	25437	16156	21467	12563	19573	21396	21516	12819	14629	18635	12192	17345	12570	20059	21728	13987	24199	22507	10625	11061	14707	18178	13091	23426	12109	13938
DNPH1	596	562	555	924	693	684	2339	576	542	1575	693	1607	4075	762	1007	1359	1363	1368	1997	1130	2685	1090	1956	2339	2148	2487	2772	2876	1237	688	1099	1935	1648	2425	2240	815	1630	1226	1275	2268	12302	1162	1770	1361	1946	1415	1156	5925	1286
ARHGEF7	2302	3466	2517	9791	4463	2768	7270	3906	1894	4687	3815	6868	6438	5824	7401	7380	4665	6036	2036	3290	1830	5562	8362	5000	4584	4326	9262	4455	5693	7700	4833	14209	3389	4960	4647	5155	3702	7914	3631	2220	8785	2666	3537	6660	12972	4327	4814	8248	4515
DDX58	451	1063	821	2376	985	813	1848	680	641	2052	963	3028	5507	2152	2797	4008	2359	12189	1511	1040	10345	1635	6019	1372	1724	1737	2814	498	1544	3868	4999	917	1725	2527	2993	1615	3856	1391	2582	250	1828	1311	1959	2391	1678	2459	4219	4330	557
OTUB1	2744	2662	7559	4297	3321	10415	7556	3246	2031	6788	3647	13759	12784	4556	5957	5998	7603	16568	10772	5818	15149	7922	16678	13340	6876	8897	11365	11559	13855	13700	8235	8081	9632	14736	14205	9423	14444	5720	13326	10603	8476	14662	17291	7616	11066	8699	10363	10097	11965
KRTAP9-4	0	0	0	0	1	0	0	0	0	15	0	1	0	0	1	0	0	0	0	0	0	0	0	0	0	0	4	0	0	0	19	0	0	0	0	0	0	0	0	0	2	0	3	0	0	0	0	0	0
MAPK12	108	188	92	671	228	95	55	105	120	105	204	137	355	583	1626	434	580	662	410	552	1827	2120	161	2881	290	1130	440	1161	2280	1419	442	159	199	309	137	1085	3783	201	449	2828	231	626	3986	1675	955	396	964	200	1402
UBE2I	1608	2478	3012	6689	2390	3945	5589	2190	1622	4974	2341	8381	8426	4966	4790	4855	5218	8154	5932	5016	5941	6731	6119	6315	4432	3483	5897	8276	4750	5974	3636	6554	7020	4311	12445	7774	7107	5169	9207	8636	5426	9979	5932	4455	6923	5865	8783	7119	10078
CRH	1	1	0	0	3	0	0	6	8	1	15	0	0	0	0	1	1	0	0	0	0	0	0	3	0	0	1	0	0	0	0	1	0	0	0	0	0	0	0	0	0	0	0	0	0	0	0	0	0
CRYM	16	28	111	84	51	48	156	7	9	152	30	174	630	50	72	46	4	211	419	8	53	21	204	6	183	236	508	15	27	12	224	205	371	14	93	52	50	156	28	12	239	1	122	152	172	162	34	161	274
ZMYND11	3813	9256	2478	15929	5749	3937	10183	4572	4059	5515	5610	7989	6107	14698	3057	8626	8932	7800	2866	3573	3609	8381	6527	3175	5511	5104	7887	4444	3446	4824	5795	7135	3836	10722	3616	8922	3164	5995	3477	3848	7359	5027	3433	11669	6048	6685	3909	9337	5742
GPR42	0	1	0	0	1	0	0	0	0	12	1	1	7	2	0	0	0	0	0	0	1	0	0	1	1	1	1	0	0	0	0	0	1	2	0	0	4	2	1	1	1	1	1	0	1	6	0	0	0
C2CD4C	9	59	5	80	38	21	38	16	9	29	28	121	24	52	94	16	20	138	9	95	69	24	29	8	43	38	69	12	119	49	140	41	16	113	14	37	135	36	22	32	25	32	195	250	90	86	86	51	24
DERL1	1831	2133	2177	5228	3011	2456	6139	2522	1625	3865	2352	6989	10264	3765	5331	6587	5276	4668	3400	2418	4601	8538	7062	7536	3234	5443	8477	14059	11934	7981	4818	11915	7271	8454	11288	4990	5064	7137	4586	5481	14117	5245	7287	8865	7715	10074	6142	8103	5622
TIMP2	4111	30344	5792	119082	15687	4120	4852	7767	3758	3394	8256	14620	28319	49114	7402	66479	12686	5606	2390	34847	7222	54776	4787	24070	19267	16268	18791	10741	74268	9922	20238	11296	29634	33994	8042	9236	18034	25862	3068	5807	30493	4625	6833	42197	19520	14742	19138	11007	5821
PTTG1	61	44	1049	132	168	1409	429	352	26	1439	268	1806	3272	657	3853	894	695	3143	3520	2022	8473	2194	2440	5020	756	1485	2275	2252	2054	3069	2207	506	2270	4277	3736	2006	3058	1341	4061	3034	930	5083	3392	2884	1998	1370	6478	1239	3323
H2AC8	10	6	36	5	28	13	310	9	4	32	15	208	486	24	142	258	45	31	92	67	866	75	100	387	409	296	112	62	147	242	44	114	851	446	967	97	176	178	354	182	119	75	133	181	102	79	345	317	291
ANKRD12	4334	8396	2763	17253	7881	2764	7479	5801	5286	11534	7682	9407	5843	9595	14549	9309	5367	3930	4111	2731	4862	11270	3277	1931	6300	5745	9567	2414	7331	10468	11775	7666	3970	8128	4154	8722	3419	18828	3406	1794	15848	3916	3686	11377	7409	9785	7596	7832	4168
SLFN12	158	121	106	582	179	145	90	275	61	509	314	593	1023	257	66	1373	151	590	54	321	777	158	1306	523	357	770	766	279	701	534	453	79	769	381	205	266	268	606	367	337	195	315	349	135	484	195	1202	211	288
PRKX	293	618	2450	1616	1047	10025	2487	665	342	2208	769	2745	2093	5023	24818	2062	4843	10407	4354	720	2295	6456	2119	3330	1216	5134	4735	3296	4535	8018	4444	2209	3282	2659	1402	11098	4209	1592	5009	3048	1488	3724	12490	12470	6654	1836	5255	2843	10794
TSTD3	0	6	7	10	3	6	8	4	0	9	5	14	23	15	5	11	20	13	0	9	13	23	2	1	7	1	6	14	4	0	5	19	5	2	18	5	9	15	6	0	9	6	5	12	5	29	8	9	5
AHCY	2986	3523	15887	5790	3585	11015	21416	4645	3621	9018	4729	16652	17217	8841	8955	9915	12078	17680	11536	5788	8878	10883	22690	29685	11219	33271	15491	24110	17351	14905	12365	13172	14907	32409	11129	10713	11752	17858	11407	10976	15561	13488	27593	11827	32412	19062	8117	21047	21047
CYP4A11	28	17	0	11	29	8	3	18	11	37	24	0	2	10	6	5	9	1	1	2	2	1	0	2	2	784	2	1	0	4	4	14	0	0	1	16	7	0	2	3	15	0	8	0	1	0	4	4	3
ADRA1A	7	145	14	914	63	0	2	27	17	35	22	5	52	24	2	46	5	12	4	7	0	10	1	5	39	30	13	2	1	7	1	1	19	2	1	5	9	9	2	4	12	2	12	4	9	11	2	5	6
FGL2	470	18281	519	155672	3391	371	313	732	494	1401	909	828	2761	50103	2726	11437	11656	902	262	10780	1388	282	332	1861	1704	2440	1538	341	1707	744	3136	557	416	1031	346	700	320	3659	383	784	858	359	282	1034	2689	1185	1703	2163	328
GRIP1	46	186	615	472	139	389	195	94	64	221	245	677	198	786	2242	155	730	1519	610	1507	214	2112	544	154	135	293	513	310	984	1306	1404	51	1702	30	555	1526	289	78	819	791	248	705	1826	1058	242	144	1273	95	659
RHBDL3	12	324	27	179	40	32	8	63	20	260	54	15	23	67	340	67	29	22	39	76	31	94	3	230	46	8	23	9	113	49	25	4	10	5	12	624	54	60	273	113	11	35	189	111	17	25	504	11	196
PJVK	36	72	21	117	62	26	145	39	38	53	93	41	57	80	92	57	256	94	103	164	54	63	51	72	82	58	115	50	39	40	105	66	59	38	33	223	65	43	50	75	44	106	47	82	65	108	78	124	32
RNF6	1437	1844	2808	3924	2095	3257	4440	2195	1208	1965	1778	6867	4767	3341	6784	4398	2253	3879	2843	1470	1560	5281	6510	1870	2960	2375	7014	6114	5192	9230	7013	7552	3597	4482	3358	7427	3720	4343	2980	5021	7218	2743	4815	5051	13316	4455	6003	5194	7682
HDAC10	307	256	280	314	495	244	433	332	269	424	449	531	544	292	882	477	521	481	841	583	964	874	639	1068	649	730	1076	1282	619	697	541	1588	319	473	560	1137	1798	495	1012	1866	786	672	1192	622	785	1082	895	566	1043
TARBP1	1185	1524	1687	2500	2674	1428	5539	1701	1421	2063	2976	4601	2543	2726	20152	4484	4545	2992	2240	1092	2343	12134	7366	2025	2770	5568	5197	3277	5291	5642	6199	5540	4100	2670	2158	9107	4411	5140	2526	4122	7984	4937	11110	3672	5215	4340	3581	4497	4647
SIKE1	1164	1886	1332	4893	2002	1732	2337	1991	936	2736	2339	3317	4185	2445	4163	3608	2716	4027	1492	1464	3342	5820	2907	1370	2474	6528	3118	2474	4353	4908	4541	4179	3400	2852	1926	7777	1575	3102	2663	763	5990	2507	2510	2252	9218	2479	5256	2748	4536
RGS4	63	1403	54	6067	78	43	31	68	52	74	91	281	522	3461	116	1144	217	47	89	367	189	739	99	6807	179	92	194	102	1034	405	98	26	269	233	100	81	523	889	79	375	197	109	295	434	280	202	594	554	275
CCNO	259	247	88	8	563	185	120	499	516	413	522	316	771	190	340	579	184	583	177	219	645	229	891	556	476	352	862	619	380	171	196	425	635	622	520	276	399	744	481	403	890	325	505	187	367	714	529	177	529
VENTX	11	45	3	336	53	8	7	11	18	26	10	5	13	117	8	90	54	25	6	100	31	18	13	107	51	8	17	1	58	14	47	16	67	11	38	24	26	68	17	13	18	37	5	34	32	30	8	9	5
FBRSL1	5152	6410	4109	10565	6922	11121	6541	5580	4657	8526	8271	10674	8199	9180	16513	7306	5846	10800	10000	6976	21076	14709	14776	10197	10084	16235	10281	15168	18356	15510	9205	11713	6995	12521	7883	16142	11913	10570	14162	16326	9955	9759	19682	16726	16128	10332	9923	9940	10826
SPATA46	25	27	8	29	70	26	62	54	12	37	67	45	10	61	87	73	6	38	30	21	29	87	131	13	41	8	66	11	26	146	76	64	26	13	1	332	119	138	169	12	252	1	35	14	53	59	171	80	133
CFAP97D1	1	6	0	2	3	0	5	2	3	27	2	4	2	5	7	4	4	0	5	1	1	10	3	6	2	15	10	3	5	4	0	2	4	1	1	3	9	3	7	2	5	2	3	18	4	11	10	6	5
TAS2R3	3	3	0	4	1	2	7	6	2	4	11	7	0	3	2	18	17	7	0	4	1	1	28	0	1	1	6	4	5	4	11	14	3	3	0	14	0	8	3	3	19	1	1	4	20	14	0	14	0
SMIM10L2B	73	184	95	451	160	241	6	65	128	7	138	30	53	122	208	41	82	222	106	61	33	68	13	113	26	56	17	48	57	30	61	4	17	10	45	171	124	49	135	51	15	181	134	43	37	44	51	34	129
CTSG	5	195	69	1245	224	76	0	67	44	20	60	58	2	780	6	112	62	40	8	303	7	5	0	18	98	2	7	1	31	31	52	5	51	8	0	39	8	57	9	2	0	46	8	17	0	7	8	4	6
GTF3A	2810	2728	2535	4065	3107	3966	7697	2370	3800	3468	3361	7916	11428	5111	6383	6647	2643	5348	2926	2858	1061	5849	11288	5394	4928	6539	14189	13835	5282	6735	3915	14596	6590	10175	3670	2715	5432	6537	4208	8565	4992	3358	4570	4236	18628	13237	4014	8386	6396
GPR37	8	69	144	356	40	582	8	64	8	42	124	93	362	925	334	40	173	918	453	247	52	70	144	5	42	373	262	54	49	33	177	1	37	38	138	221	103	52	102	38	43	225	80	392	215	33	90	19	33
IMPG1	24	19	25	30	60	6	120	69	15	148	35	22	56	2	41	133	37	45	6	10	10	26	76	5	35	19	153	12	16	49	79	189	16	26	16	119	24	148	9	5	139	29	14	20	71	90	114	118	1
ZNF474	11	6	19	27	5	20	2	2	3	48	13	18	15	46	25	17	20	13	55	69	385	47	15	82	9	4	30	16	109	586	70	6	40	5	24	52	29	33	40	12	15	14	19	850	19	32	190	13	85
AC010325.1	1	2	0	4	3	2	0	1	5	43	2	6	5	5	6	5	18	4	8	3	1	8	5	4	2	8	16	3	6	5	8	9	1	4	2	27	36	3	0	30	7	12	2	7	2	2	19	2	21
CRELD2	1496	1210	764	1858	2969	1472	3083	2594	2181	1843	2125	4251	4065	1605	3000	1569	995	1938	1702	3193	3734	2597	3824	3810	4523	2796	3592	6539	2287	1444	1659	8274	776	1808	1876	2326	3090	1847	2844	2930	3332	2489	3479	1874	2996	2334	3020	5367	3431
XAGE5	0	0	0	0	0	0	0	0	0	1	0	1	0	3	0	0	0	0	0	0	0	295	0	0	0	97	0	0	0	1	0	0	0	0	1	0	0	0	0	4	1	0	0	0	1	1	0	0	0
LCORL	532	521	693	884	814	563	2041	788	452	1473	960	2961	1586	726	2130	1990	494	1070	628	541	549	836	1455	1786	933	1118	1516	729	665	1488	1739	1740	513	1131	888	1128	579	1851	676	183	4102	982	874	905	1365	1330	965	1873	344
TMEM92	1007	453	18	40	1165	23	615	1441	895	933	840	1418	2265	31	53	758	43	25	78	122	790	188	1831	33	578	942	556	1523	173	216	291	1950	1528	196	950	76	116	1024	57	787	2994	307	206	168	500	219	315	410	528
MTMR7	53	192	30	518	157	85	114	103	68	244	165	165	156	186	225	373	87	124	77	114	38	211	173	40	178	395	315	26	60	83	228	358	49	92	54	655	104	607	65	250	512	205	121	92	173	142	125	112	67
RPS6KA2	2462	4132	1167	12307	4043	1781	2175	2517	2100	4065	3102	3457	3548	6712	1719	5427	1065	1318	957	2970	1918	1852	3749	2226	4248	1007	9208	4183	3271	1329	4096	1956	2899	5055	364	2725	498	6363	1521	1756	7196	4475	1133	2031	5775	5556	3399	3133	1976
POTEF	14	14	71	101	15	87	33	19	5	58	13	62	202	153	13	49	25	91	153	278	44	86	40	130	153	277	93	69	79	40	49	41	135	69	250	858	36	22	66	530	112	133	147	68	70	84	179	160	95
MAP7D2	2477	1212	8	37	2309	2	10	2259	1761	87	3106	23	87	89	296	14	11	7	200	20	14	119	15	1565	47	35	33	17	297	59	144	66	1247	28	318	33	1919	51	297	428	14	1148	1883	569	20	34	137	611	190
SPANXN1	0	0	0	0	0	0	0	0	0	9	0	0	0	0	0	0	0	0	0	0	0	0	0	0	0	0	2	0	0	0	0	0	0	0	0	1	7	0	0	0	0	1	0	1	0	0	0	0	0
AC093155.3	2	4	4	7	2	7	0	1	0	3	1	0	2	3	3	3	5	1	2	7	1	1	1	6	2	0	1	2	2	0	0	3	7	2	4	0	0	2	1	1	3	1	0	0	1	3	0	1	0
GCNT4	1987	646	580	969	2496	163	1374	2458	914	1364	868	82	1199	551	295	350	448	1137	119	294	347	422	92	27	680	596	126	43	226	391	756	74	29	53	170	208	295	401	174	75	679	140	182	134	175	393	302	366	228
MGAT2	110	117	191	314	195	221	392	146	136	235	162	216	360	261	228	334	256	366	191	176	345	445	504	329	267	543	311	614	579	916	251	441	421	368	200	361	215	309	354	128	635	180	644	328	336	474	263	709	277
CDC42EP1	14448	9799	9344	5354	23517	7697	32543	15856	16441	13189	14401	27327	36784	5343	2439	10719	6650	10309	22473	5223	15492	9021	18061	8621	20751	23248	23233	38548	9103	7370	10038	48533	7304	27088	11475	19308	15839	18069	17763	5608	16001	10641	16470	12301	39704	21547	6748	40763	22926
LCE3C	1	0	2	0	0	0	0	0	0	2	0	0	1	0	0	1	0	0	1	57	4	0	0	0	0	0	0	2	0	0	2	0	0	0	27	0	5	0	0	0	0	0	28	0	0	0	2	0	2
ADAP2	125	154	134	886	473	1172	257	127	118	797	139	272	1345	643	165	2054	962	2052	831	630	424	678	369	1464	798	893	501	467	1286	505	2192	166	513	949	1188	725	1009	1245	442	515	1244	2352	463	442	865	606	601	1015	1284
POTED	0	0	2	0	0	0	0	0	0	5	0	0	0	0	0	0	0	1	0	1	0	0	0	0	1	0	0	0	0	1	0	1	0	0	0	0	0	0	0	0	0	0	0	0	0	0	0	1	0
GOLGA8S	2	4	1	3	4	2	0	2	1	15	1	0	1	0	3	3	3	2	0	2	0	6	2	0	7	0	5	1	0	1	2	5	3	1	2	4	3	1	1	1	4	0	0	21	2	1	4	0	2
OR5R1	0	0	0	0	0	0	0	0	0	0	0	0	0	0	0	0	0	0	0	0	0	0	0	0	0	0	0	0	0	0	0	0	0	0	0	0	0	0	0	0	0	0	0	0	0	0	0	0	0
JMJD6	506	1699	696	3420	814	1034	457	904	600	1175	820	1305	3391	2855	908	1936	1291	1797	765	1408	1726	1807	2397	1553	1287	2459	1827	1423	1896	2113	1556	2831	1568	2894	2972	1441	2126	3876	1308	1530	3885	1346	1724	1827	2078	1267	1664	1020	2077
MRGPRD	0	3	0	24	2	0	0	0	0	29	5	2	2	11	11	4	3	0	2	1	2	1	1	3	5	0	3	129	3	1	0	1	0	0	0	17	2	1	1	9	1	1	6	1	0	4	4	0	2
NOTCH4	1339	2496	630	11036	1689	720	650	1761	621	628	1995	1498	3580	4660	1049	4660	1161	4751	265	3121	423	1012	1073	888	2524	2032	2039	2349	1057	654	2939	1378	2050	957	172	3092	447	3774	1223	1471	5492	717	681	1767	2729	2709	2485	3301	1065
GAS2L3	79	141	180	636	376	175	473	505	63	814	252	2634	4784	701	1951	1492	287	369	354	450	576	554	2863	713	1351	2948	2267	851	556	1707	1238	237	2569	2052	300	1871	419	2378	562	370	1632	691	439	1041	1913	818	1212	1048	539
IFITM3	2267	9935	3635	84205	5160	6410	4389	4113	2602	17236	3756	37321	35821	43801	6295	31724	9311	37918	10199	55203	121815	10796	26630	90066	21713	47066	18418	24849	41574	22548	27834	17332	29673	24657	38584	9629	105064	25220	20313	22852	8346	45953	36436	15180	20991	39115	35289	25210	10661
KLF4	4451	6283	24583	13504	5974	29274	11380	10381	2412	9386	3304	4075	14142	7689	6848	6933	2296	13016	16316	2975	12289	3635	3429	497	17398	1873	7620	5391	4351	8363	45828	10385	6808	4943	3618	18845	12097	16558	14244	2167	28402	3468	19568	23542	17875	11108	5721	12046	27530
CELA3B	203	170	0	3	77	0	8	72	586	107	187	1	203	0	1	19	0	0	2	0	0	1	3	2	10	26	6	0	1	4	2	8	16	8	0	1	0	3	1	0	10	2	1	0	36	6	0	12	4
RAD18	281	418	361	848	394	566	1416	719	244	1073	505	1967	1221	856	1084	1248	697	1526	1481	587	985	1182	2155	1653	783	1515	2799	2870	1440	2187	1723	1361	1392	2320	560	1839	610	1992	1307	628	3009	888	1483	2381	1979	1863	1255	1965	1337
HBG1	0	0	0	0	0	0	0	0	0	1	0	0	0	1	0	0	0	1	0	0	0	0	0	0	0	0	1	0	0	0	0	0	0	0	0	0	0	2	0	0	0	0	0	0	0	0	0	1	0
CT47A4	0	0	0	0	0	0	0	0	0	0	0	0	0	0	0	0	0	0	0	0	0	0	0	0	0	0	0	0	0	0	0	0	0	0	0	0	0	0	0	0	0	0	0	0	0	0	0	0	0
PSMB7	2240	2039	3359	4155	2561	4288	6278	2469	1960	3788	2282	7903	8067	3576	5252	4542	5212	9690	4156	2978	22060	5974	4726	15341	4791	7052	6333	9661	7545	6722	5329	4940	7799	8307	10710	4849	13972	4999	8035	5042	5765	14316	7107	7718	8864	6043	10338	8722	5939
MLLT11	131	1246	442	2260	349	644	174	319	153	283	451	230	450	730	5165	537	544	2360	412	580	383	6202	333	7828	250	996	707	666	4352	621	631	276	563	687	5908	1357	7967	587	472	3588	404	1461	4471	661	644	309	460	250	2022
PSG11	0	0	0	0	0	0	0	0	0	17	0	1	0	1	0	1	5	0	1	1	9	1	0	4	0	7	19	0	2	2	11	1	9	0	1	0	1	0	0	3	0	0	1	0	1	0	16	0	0
SKAP2	419	2783	1845	6463	1245	831	8413	651	361	3186	572	4028	4784	4985	2759	5157	4177	1177	1973	1696	1359	5039	2795	2896	3249	5472	4377	4420	4427	5325	3865	4470	5953	8306	2849	1377	2185	5774	4341	1245	12531	3471	2930	10597	5623	4035	2997	7879	2745
ANKRD46	1004	907	786	1547	868	729	1247	690	721	744	1332	1451	1807	673	1769	1193	1214	708	1556	374	1065	2019	1037	459	557	1281	1649	1781	876	938	1399	2010	1405	1045	1017	1232	975	1063	766	1171	2979	1476	1588	3779	8832	678	1005	1279	1407
FSD2	1	15	3	16	11	8	21	13	6	153	32	18	18	8	15	16	17	14	8	5	4	11	21	4	11	3	29	3	1	2	7	15	14	6	7	18	17	11	5	5	13	9	3	11	13	30	9	31	3
BCO1	51	45	14	77	82	40	115	31	19	857	27	242	1060	57	150	170	43	81	132	13	53	4	1354	3	296	27	443	184	12	62	307	172	187	237	9	16	60	39	581	6	502	29	13	693	303	126	57	595	545
MALRD1	3	32	0	74	32	2	51	2	7	208	32	6	10	46	11	12	13	3	20	25	0	68	5378	11	14	50	504	0	6	20	189	51	20	1	354	78	16	13	0	14	20	35	7	67	0	9	4	50	30
PLAAT3	1201	2256	201	2693	1358	308	2210	1145	1121	3317	1112	4902	2651	3398	5754	5565	791	184	235	907	165	163	4790	1981	3253	2052	3937	2707	607	210	1784	2215	18269	17571	54	139	247	2416	327	599	3107	182	1408	346	5815	3788	495	5875	598
KLK2	0	0	0	2	1	1	0	0	0	139	2	1	1	1	1	1	1	2	13	2	0	5	33	3	2	23	9	1	5	2	6	4	5	3	14	9	28	0	5	10	2	11	49	12	7	4	14	3	0
IL27RA	283	282	416	866	554	93	1616	220	220	676	495	304	2173	1095	164	1762	335	693	724	592	3754	2288	392	751	1076	1235	904	199	3185	864	588	1339	728	3160	2917	2000	780	1557	959	1369	626	1474	1492	1588	756	1008	2869	977	1415
NCOA5	876	1551	1447	3357	1419	2253	3466	1596	918	4170	1555	3432	3254	2248	1625	3225	2885	3291	2976	1618	2647	2853	5203	1689	2664	4624	3632	3600	1969	4651	3309	5452	3373	4076	928	4331	1815	2625	2757	2395	4681	2516	1877	2936	3853	2406	2880	4978	2439
MTCH1	4569	7097	5663	12043	6286	5826	10556	5497	4236	6674	5842	13041	19064	7563	10665	8126	7205	9498	5964	7688	8368	8253	8772	13994	10964	10038	15613	13317	18063	10171	6645	9793	15340	13309	10586	10231	5103	10304	12202	8067	14311	7910	8699	13082	9271	9234	8098	21734	9174
FBXW12	2	3	13	13	9	43	19	6	3	162	4	10	13	8	29	6	13	37	14	7	11	134	42	6	22	41	28	58	14	15	55	32	30	8	5	39	15	7	23	12	16	6	15	43	14	82	36	28	7
BANK1	142	72	615	242	242	86	591	44	35	825	114	1574	811	350	70	2307	85	1040	607	63	62	91	392	91	1215	256	613	293	124	204	192	2416	58	338	85	454	301	523	282	62	1764	94	192	158	175	612	96	1248	259
UBL3	13102	8574	7748	6863	16635	2272	10693	12770	10457	4007	14446	7347	7017	5547	8796	7377	6464	2084	2169	2166	1080	3279	3955	1036	6580	4640	5178	6759	3442	4750	7210	10515	3330	3712	4839	3223	1931	10191	1353	3077	8231	1110	2129	4918	7463	9088	3481	7126	3410
CD14	312	750	527	8988	1727	892	380	202	315	1740	240	1393	2989	3780	361	5222	2647	4682	985	5976	4564	1635	812	26476	3725	4983	1630	3092	5059	2268	2622	735	4346	3520	4366	773	1902	3658	1159	3709	1905	2744	971	1080	2931	2438	1972	1801	1656
ITFG2	979	1082	672	1612	1679	580	2371	932	1070	2636	1684	861	1067	1147	919	1386	2963	746	741	625	963	1238	2489	1200	1180	1694	1407	1364	1158	1087	1368	1350	907	2667	1044	2154	1304	1257	1243	1244	1287	2004	1215	1954	1879	1294	1539	2506	2104
DHDDS	1139	1483	2149	2641	2099	1952	5560	1696	1044	2579	1575	3488	2663	1733	2679	2065	4550	3154	1889	1596	2407	2519	2964	2029	3060	2507	2250	2882	3291	1847	3051	4224	2665	1675	3223	2986	1500	2139	2109	1213	6690	2078	2187	2603	3181	2283	2569	4288	1605
ZBTB25	547	976	428	2573	1130	540	2787	593	570	995	1136	931	1112	1835	3076	2052	2754	953	484	526	1647	1927	1979	1901	936	1825	1607	1029	1692	2272	1638	2785	1484	2154	1016	2130	982	1641	1617	851	1978	802	2206	2857	1591	2450	1013	2899	876
ARHGAP44	721	1041	110	1127	1322	145	1776	1031	1013	5156	836	1231	1722	848	1070	1777	713	152	119	335	140	91	167	189	1039	1306	2368	253	299	203	971	4792	171	214	132	189	252	905	75	436	5968	71	456	415	958	1690	225	1932	198
LIPG	21	513	30	954	145	650	1608	93	55	1145	35	1820	6113	866	106	3080	95	1507	255	523	1541	1503	6143	1856	717	5752	14142	1047	2249	494	3646	4962	2680	6171	1601	1845	716	3510	1723	293	3909	652	433	447	4846	1237	689	2372	319
DIPK1A	399	643	317	1830	692	1302	1221	781	351	1056	498	566	1514	2377	2340	1958	1075	1302	528	1237	1235	2732	353	799	1438	873	801	430	3165	2185	2044	1245	413	309	458	1793	1199	1389	938	1080	1947	1665	1719	1404	849	903	2964	666	1208
GTPBP3	277	378	586	736	642	968	1026	508	415	557	633	798	829	821	1348	822	1037	1341	1151	570	1902	1391	809	1308	595	1092	1759	1429	1576	2254	1088	892	1223	1445	1366	1706	1378	890	1131	1687	2442	1419	2434	1399	1659	1703	1434	1151	1069
SKOR2	1	0	1	0	1	0	0	0	0	14	0	0	0	0	2	0	0	1	1	0	1	0	0	2	0	0	4	4	0	1	0	0	0	0	1	0	3	2	0	4	0	0	1	4	0	0	2	1	1
EIF4G3	1638	4449	4330	15168	3774	5039	12425	4249	1441	6306	3165	15448	5310	11270	13577	11699	6633	6484	3609	4354	4099	13811	5517	5884	7053	6604	7220	6323	14417	10701	14444	7234	10415	4208	6918	10705	6304	7127	5943	4685	16108	6657	8200	8690	10367	6484	9723	11248	5775
TMEM59	17528	11353	14132	15450	15437	10060	16861	12440	13976	19080	18232	26238	22317	13720	12034	17182	15584	16218	12595	13217	14405	9244	8635	11892	16949	18386	13665	14778	13667	9526	17016	22161	17439	16388	19554	14249	12875	15585	8673	9034	42524	9553	8204	12203	14242	14180	15642	19236	13540
ROCK2	2368	6775	1485	15836	5599	2628	14057	4134	2660	7818	3460	18932	9350	12789	8522	11803	3280	4776	2314	3433	3059	8191	19520	3512	5963	6122	15136	12817	6182	11019	9539	16014	8832	10926	3753	9806	2831	8665	3849	2350	25292	5250	5159	6909	11370	6897	5912	14593	4714
ASPH	10581	10247	4137	23708	15100	5807	15200	37309	7085	12543	12427	48171	31363	13962	47579	16693	18136	8866	4818	7771	8103	35118	15761	18848	18685	9821	43282	22037	35945	46319	12642	28060	6327	19505	6860	15139	12565	18616	8679	21738	33844	11516	26119	16295	34883	22087	13104	15693	14243
ZNF197	565	992	504	2776	994	730	1743	690	536	951	747	1328	1056	1563	1192	1748	1321	1587	599	653	466	1003	1452	851	996	1769	1384	675	1084	1128	1745	1774	1562	1210	376	1231	361	1682	653	345	2290	681	650	972	1564	1159	892	1678	799
AP002884.2	0	1	4	10	4	2	3	1	2	5	2	0	1	3	4	1	25	9	1	1	1	0	0	1	4	0	1	0	0	0	6	0	2	1	1	3	1	0	5	0	8	3	2	0	7	1	3	5	1
TNIP3	7	18	14	19	41	5	20	5	27	132	22	149	251	66	18	95	46	838	192	44	160	365	74	34	130	67	327	12	323	382	70	47	75	28	13	1490	134	57	1109	2054	126	44	621	12	523	30	2322	172	78
DENND1C	1023	604	1110	202	1737	548	2227	1248	1022	1420	1195	1836	1700	333	495	1894	1303	1179	1116	244	707	258	1352	443	1718	1425	1770	781	430	597	1678	1130	1095	1220	487	840	579	2353	758	869	2085	649	575	757	2388	2167	1045	2381	646
MDM1	340	440	593	1373	588	185	240	395	235	488	536	741	879	1030	1961	1080	641	400	573	637	508	935	974	625	726	1131	1138	818	820	973	821	507	932	653	226	1734	349	732	515	717	659	594	751	1074	939	637	1034	487	816
HTR1A	0	0	0	1	0	0	0	0	0	11	1	0	0	0	0	0	0	0	0	0	0	0	0	0	0	0	0	0	0	0	0	0	0	0	0	0	0	0	0	0	0	0	0	3	0	0	0	0	0
CHURC1-FNTB	0	2	0	4	3	0	5	2	3	1	2	6	3	10	3	5	20	14	1	6	3	8	1	4	3	1	8	3	4	1	3	4	6	1	2	3	2	7	6	2	3	3	4	11	2	12	0	3	8
ZNF79	188	274	280	695	366	251	466	239	216	355	304	300	402	344	487	423	361	551	328	270	436	331	593	682	321	465	461	477	494	570	493	389	335	305	237	410	402	482	598	150	401	306	353	680	457	470	519	604	283
LRRC4	178	104	1316	206	253	5490	63	570	65	72	203	214	297	3193	1439	125	77	10576	8979	44	187	1919	293	201	142	86	89	251	535	226	1580	117	50	114	289	1725	4313	117	6278	219	278	252	9684	4404	235	102	522	471	3658
ZNF92	380	401	806	625	625	333	456	549	304	784	522	1287	1721	497	1167	1878	570	690	378	289	568	1106	2267	636	658	1842	1591	1319	953	955	1292	1131	797	3210	661	1338	581	2458	438	373	1382	483	786	583	2129	1089	1072	842	942
CYTH2	1357	1250	2997	2886	2067	2000	3497	2358	1021	3353	1784	3869	3320	1721	2927	4308	3872	4660	3136	2086	1894	5007	3760	1954	4426	3983	5764	3778	2312	3053	6418	3003	2349	5125	4420	3290	3659	2724	2252	7962	5445	2738	3065	3020	5280	4081	3654	4472	3029
ZKSCAN7	89	153	39	453	191	83	33	101	87	73	186	34	77	141	14	242	91	239	56	95	54	201	17	233	90	23	90	18	199	186	80	37	29	25	15	19	40	68	12	71	113	87	30	82	66	80	174	275	63
L1CAM	255	3379	301	8808	1032	454	151	480	387	118	565	2850	327	10772	430	743	856	352	110	2861	3048	341	963	1695	843	632	2547	26	3267	668	1185	59	15419	36857	1306	296	817	122	93	1090	66	1518	257	412	15144	478	697	910	302
CHD2	3817	7473	3929	12511	7681	5137	12174	5430	4643	8931	6609	10804	8490	8450	11910	9742	10417	11528	4779	4394	6287	7731	7710	4973	7744	5427	12297	6348	7261	8592	11438	10891	8400	8441	7875	13597	5836	13938	6207	3877	9388	5074	8873	7778	13578	12001	7799	11454	10167
RBM6	1530	3214	1788	6392	3587	2117	4063	2830	1953	4663	3333	3091	2794	3883	4169	5134	3191	3527	2326	1483	1654	3041	4616	2519	3048	4869	5778	3000	2708	3096	4708	5954	3724	3514	1980	4400	2808	7110	2034	2203	5170	2345	2476	2210	4559	3975	3591	4146	2167
CDC20	80	57	822	177	259	982	2293	781	56	2188	408	4667	4600	1841	4169	1686	886	3438	3593	2299	11231	6557	5528	6206	1544	4352	6627	5323	5055	6247	2347	1231	5479	8344	4972	5790	6920	2368	5495	2499	2752	6956	7245	3241	3332	2725	5856	4441	5539
MAP10	91	84	64	182	139	16	588	150	84	254	155	369	345	111	173	277	122	37	118	87	195	805	623	175	657	693	329	266	114	81	309	260	812	524	346	88	109	184	502	411	14	257	151	34	183	418	481	432	426
SST	1710	1287	1	69	6235	2	0	1182	3843	19	4330	126	126	46	0	2	4	2	1	25	0	0	0	0	5	1	3	2	1	1	2	3	5	1	1	0	2	261	1	0	1	2	2	1	31	20	10	1	6
UBA3	1232	1476	1990	3974	1859	2609	3568	1875	937	3155	1656	3881	3154	3124	3031	3720	2389	4368	2358	1557	2154	3286	3194	2948	2021	2732	5809	4057	1360	3651	4246	3995	3605	3052	1602	3371	1788	3670	2332	2152	4429	2558	3016	2167	4574	3191	3595	4390	2502
GOLGA7B	64	80	280	111	91	882	119	97	57	110	136	273	154	93	83	120	2541	3148	689	886	2628	3387	1344	13	464	858	333	102	1103	3247	730	209	482	389	2987	920	2906	330	829	150	2031	838	1741	1490	507	374	2405	183	1974
TTC36	26	30	37	24	23	13	202	16	13	56	39	3	6	22	33	11	62	29	18	13	4	9	22	51	20	54	27	13	10	15	14	33	31	25	20	13	35	11	35	30	46	39	39	54	27	17	18	96	22
DAXX	1258	1402	2294	3018	1813	2534	4133	1810	910	2910	1509	3522	6324	2779	5279	3150	3744	5769	4099	3023	5107	5603	3825	3752	4035	8028	7408	7316	5208	7004	3437	5631	6298	4906	5493	5839	2383	3491	5032	5671	7083	4659	4164	3825	3971	3805	6239	5213	4146
MAP2K2	3702	3582	9756	6043	4286	7564	10037	3573	3972	6602	4274	9245	8390	5397	6847	6420	13107	11584	9784	6999	12671	8534	7788	11619	5449	7020	7106	9129	13601	13612	7164	4744	5694	7129	5967	7121	14812	7623	12471	12457	9081	11196	11489	9897	14634	9842	8252	13897	11882
SYTL5	1054	250	384	2	1666	100	33	930	288	297	349	741	617	67	237	210	52	150	782	5	15	174	51	14	302	192	390	1281	29	21	538	28	446	241	4	252	69	106	231	35	96	3	292	876	3136	396	308	28	722
GUCA1C	236	87	0	0	290	0	0	132	165	16	360	0	0	0	0	0	0	1	0	0	0	1	0	0	0	2	4	0	2	0	1	0	0	0	5	0	0	0	4	0	0	0	2	0	0	1	1	0	0
ZNF420	296	308	222	927	364	213	401	307	218	258	375	343	579	406	408	595	111	130	400	161	34	308	827	280	115	1071	247	105	686	22	318	608	201	155	50	382	63	287	53	29	252	311	148	382	430	191	407	491	227
SNRPD2	1631	2116	3431	3962	1790	5244	4367	1689	1288	3575	2183	7548	8616	4910	4568	4966	6400	7304	7239	4925	9006	10034	7759	12373	4760	14449	6423	10639	5493	6016	7212	4037	4404	8773	8433	4860	17635	5153	6545	16410	3374	13312	12656	4883	8262	6101	8813	6360	9543
LINGO2	101	123	0	31	153	0	0	163	165	21	275	0	2	25	25	3	5	1	2	7	29	71	1	17	11	11	5	1	3	115	2	3	3	0	69	44	6	0	71	10	3	60	48	8	4	1	32	9	0
KCNK13	4	8	24	13	23	15	6	3	7	25	4	55	49	21	23	80	40	25	58	16	76	28	12	93	26	49	37	33	81	28	16	5	31	58	58	12	32	50	8	36	36	27	19	99	55	21	50	45	24
PRPF40A	3655	4354	4544	8806	5842	6951	10696	5345	3598	10755	5984	19913	15475	8522	13444	11348	14184	22706	9341	8124	11851	15983	15419	6737	6587	10932	16111	13059	18383	22714	14390	13390	11532	14959	11913	19162	9647	12500	11567	9021	16421	5731	11300	11234	21264	10490	15774	13319	9380
GUCY2D	23	18	78	12	25	35	7	11	18	32	38	8	10	5	12	12	2	43	40	6	21	27	2	68	6	30	19	9	23	41	28	4	15	6	35	108	38	8	74	26	10	13	98	270	15	3	107	2	102
ALDH3A2	4206	3602	16293	5377	5541	8221	9404	5876	2608	5856	4275	5541	3953	9786	23392	4619	13316	5460	10374	4142	8319	15478	8924	4177	6224	7997	6908	4842	21245	20571	12127	7308	4606	5887	2502	10634	8935	2518	12047	39007	11815	3247	16816	16722	5339	3886	10371	11906	11877
PNLIP	0	0	0	0	0	0	0	0	2	26	0	0	0	0	0	2	0	0	0	1	0	0	0	0	0	0	2	0	0	2	1	0	0	5	0	0	2	0	1	1	0	0	0	3	0	1	0	0	0
RTEL1	31	62	44	140	59	61	86	57	47	119	88	110	34	84	87	184	189	163	31	76	102	51	200	233	144	186	178	134	83	160	150	144	140	70	32	138	61	174	97	67	167	80	120	70	199	179	137	160	73
PAK1IP1	287	420	748	965	374	1387	934	492	298	1004	467	992	862	1394	1791	854	1263	1948	1462	868	1802	2803	1420	2845	883	3751	1022	2435	988	1504	1977	2616	1820	2108	1437	1666	959	1338	1805	2777	1876	1563	2081	1188	1928	1572	1276	1324	1356
ZSCAN26	335	560	228	1407	591	208	768	295	254	490	528	272	297	698	962	824	1163	304	227	387	294	808	532	548	804	954	712	358	723	606	381	580	553	780	524	1350	219	743	377	1012	479	476	398	585	537	595	825	754	213
ARL6IP6	369	327	871	921	632	1129	2098	648	316	1367	673	1799	3648	1421	2364	1345	2054	2784	1545	2655	4867	4066	1664	1639	767	2423	2322	2425	4295	7536	1792	963	1228	4265	3294	3356	3186	1312	3378	3766	1539	1822	2957	2830	2407	1572	3554	2609	2296
BIRC3	3170	3805	1157	4027	9458	631	2024	3046	4523	15195	5194	5872	27108	5166	438	13929	1689	2927	1342	1500	1712	264	32318	1454	16092	9041	17456	1552	2048	1799	5834	3181	1152	7045	568	3602	701	24912	592	2670	29566	488	830	598	11379	7934	5539	19265	2857
PARS2	260	154	281	438	385	281	410	324	191	447	398	694	535	241	587	275	1014	404	414	203	548	499	753	502	246	567	469	827	506	422	454	694	653	989	209	727	399	232	370	429	664	363	361	370	570	480	430	599	332
WDR48	1667	2226	1359	5313	2561	1290	5819	2322	1461	3360	2581	2182	2479	3328	2162	3795	2557	3511	1597	1413	1462	1879	1691	2452	1917	4390	3879	2595	2675	3026	4616	2396	2586	2990	1095	2977	1102	3528	1865	1314	3878	1170	1642	1610	3486	2116	2235	5373	1956
PLCH2	70	109	3549	32	240	5130	416	97	95	99	347	627	281	754	3545	185	3154	5553	4912	1488	247	2938	173	389	578	54	185	602	2795	415	5218	150	242	231	252	6111	4688	215	3435	3496	1091	2787	1490	4618	2005	491	7539	238	4415
OR8H1	0	0	0	0	0	0	0	0	0	7	0	0	0	0	0	0	0	0	0	0	0	0	0	2	0	0	0	0	0	1	0	0	0	0	0	0	0	0	0	2	0	0	0	0	0	0	0	0	0
DNAH3	15	17	49	24	26	119	604	20	3	1264	19	87	335	38	203	191	78	167	103	59	92	140	402	24	720	341	578	606	86	199	113	136	389	251	408	193	178	98	306	119	233	55	235	249	88	217	193	462	329
PLA2G2C	5	28	13	42	5	13	0	0	0	16	1	3	2	13	2	9	2	7	3	8	2	0	0	1	10	1	3	3	4	0	2	11	7	2	3	1	2	6	1	0	7	2	1	2	1	14	5	8	0
OR2T10	0	0	1	0	0	0	0	0	0	0	0	0	0	0	0	1	0	0	0	0	0	0	1	0	0	0	0	0	0	0	0	0	0	0	0	0	0	0	0	0	0	0	0	0	0	0	0	0	0
TUBA1C	2101	1538	27908	3595	2829	24285	8138	6131	1302	12726	2046	20025	22403	10222	12906	10523	7064	37784	24860	15218	32652	28054	19948	15154	10341	21558	14804	25790	20753	29503	23694	12993	14925	21312	19987	22559	30064	12358	21288	12482	19091	34554	25701	26172	24637	12260	17434	18506	29461
FMC1-LUC7L2	0	0	1	0	0	3	2	1	0	0	0	1	0	3	0	0	1	0	0	0	0	0	2	3	2	0	0	2	2	2	3	1	0	0	0	0	2	0	1	0	2	1	1	3	1	1	0	3	4
ADAMTS15	637	2382	72	9506	1375	122	664	1740	522	332	823	419	396	3124	135	1485	250	230	418	1849	885	1453	394	2707	902	281	1000	249	3513	1647	727	477	157	122	298	506	1214	282	163	279	1067	213	1570	909	673	618	2712	1279	207
KRTAP20-1	0	0	0	0	0	0	0	0	0	0	0	0	0	0	0	0	0	0	0	0	0	4	0	0	0	0	0	0	0	0	0	0	0	0	0	0	0	0	0	0	0	0	0	0	0	0	0	0	0
GRAP	4	6	26	46	14	16	10	2	2	26	4	52	55	32	5	101	11	60	18	50	36	10	127	40	37	30	24	127	28	19	32	13	154	23	14	8	10	49	17	10	53	20	13	11	40	51	42	71	17
ATXN7L2	117	246	253	499	223	330	288	258	114	531	284	334	423	220	485	466	739	1041	412	261	639	781	528	347	349	1293	458	414	329	530	480	759	426	648	219	1259	353	436	298	810	905	392	434	260	540	366	844	391	553
TCF12	2948	6212	3015	13893	5480	3723	23286	3792	3282	10360	4716	43601	14594	10940	6715	11311	5107	6122	3572	4987	4252	14417	14262	6224	5242	6948	9949	10269	10093	10815	9576	9271	15130	7785	4810	10335	3881	10310	3912	3329	14483	4959	9152	10356	10372	6603	9755	21541	9605
ZNF527	157	287	125	781	303	120	683	253	184	332	288	245	464	390	360	440	589	124	354	201	123	383	523	202	416	695	341	156	219	146	496	333	344	300	97	309	61	447	155	210	619	253	99	276	426	186	387	578	94
WDR60	1817	1903	531	3354	2008	759	958	1315	1247	1299	2057	1580	1304	2478	1793	1635	1898	1404	800	817	566	3064	2113	1080	1609	1220	1942	806	730	1106	1443	2063	1149	3968	857	1006	1661	1589	1038	1626	1563	1544	1356	1730	2207	3225	837	1704	829
ICAM3	27	19	80	21	61	14	17	6	40	129	13	83	101	48	1	222	79	103	41	15	39	3	451	45	76	42	31	23	25	7	56	185	892	23	6	22	12	69	24	53	34	24	11	16	122	92	41	89	3
DYNLT3	992	2218	5218	5127	1373	6090	1568	1631	701	1323	1255	7758	5384	4371	3985	3144	2479	3645	6353	1473	2594	6274	1650	2071	2936	3536	4431	4036	2803	2312	9281	2224	3008	3322	2025	5501	4864	3546	2988	1907	4722	2478	5186	14820	9942	2096	3890	2296	6778
CBX1	624	1287	1513	3088	882	1342	183	843	583	1341	1326	2960	3602	4329	6280	2737	2700	2634	2056	1614	4565	8061	4010	4614	601	7400	4223	3516	8546	8719	2484	2153	3252	332	3920	4132	4377	1721	5798	4659	2190	4867	7654	7227	2732	2278	4948	1217	7549
VBP1	724	998	844	2235	1085	1464	2155	1002	598	1788	1001	3174	5635	1923	2901	2256	1728	1862	1685	1403	5603	3066	2997	4753	1984	2711	4440	2849	2413	4612	2211	2279	2664	3899	3199	5485	2696	2055	3264	2460	3986	2638	3172	2281	2394	2127	2765	3866	4314
OR52L1	0	0	0	1	0	0	0	0	0	0	2	0	1	0	0	0	1	0	2	1	0	1	0	0	1	3	0	0	0	0	0	0	0	0	0	5	0	0	0	2	0	0	0	7	0	0	3	0	2
ZNF514	544	563	531	1332	1222	364	1712	568	501	1268	1068	893	841	950	1215	1266	1607	1548	356	405	667	1047	1537	1167	992	1712	2597	1384	1097	850	1484	1979	1117	881	967	2383	607	892	1144	1034	3220	897	974	1255	2502	1235	965	1457	732
RGS3	1832	2036	773	4833	2355	1292	5092	2725	1304	2611	2212	6718	5013	3273	1363	3570	2564	3715	701	2143	3210	1431	8005	2006	2299	2281	3269	7050	3391	655	2106	6315	3436	2996	1570	1216	2339	5166	1362	882	5295	1176	1069	2938	5555	3615	3288	7371	1274
TMC4	3732	1863	980	144	4971	2953	17464	3153	3579	9615	4449	7064	5763	373	675	2146	5078	4489	1755	561	447	378	11368	248	4609	7871	8405	11478	459	1156	1990	6996	5218	2516	2204	2318	4350	4398	1112	9392	11252	3948	1695	1517	5215	7622	1189	11892	2832
RALYL	0	19	2	22	5	1	0	0	0	21	2	1	173	4	6	3	1	0	0	0	0	0	0	3	22	1	17	1	1	0	1	4	0	0	0	2	4	1	0	2	0	6	20	3	3	4	0	0	0
TAS1R1	5	17	4	17	7	28	70	7	6	68	10	21	37	22	13	6	8	38	5	4	8	21	2	4	23	8	10	19	4	3	1	8	12	4	23	9	93	5	21	2	2	11	42	22	28	18	10	30	6
SMLR1	7	6	0	2	4	0	20	1	1	112	9	6	87	1	1	13	1	0	0	0	2	0	17	0	2	1133	10	3	1	3	13	14	9	5	0	2	2	20	0	1	14	0	0	0	5	6	1	83	0
RAB27A	5280	4064	1055	7280	7644	965	2630	6901	4258	3633	5125	3574	7483	4223	2210	3005	1412	1181	1226	2030	1943	2503	1871	1895	4728	4828	4277	2975	2279	1693	3090	1957	1529	1447	1136	1556	1355	3731	752	1103	2771	1653	1465	1244	2998	2160	3097	2907	1855
CREM	484	2325	305	4028	791	411	610	653	572	637	656	1187	1675	2784	924	1261	1353	673	623	990	968	1852	902	1621	1046	1202	1279	847	892	758	1253	1189	1374	1474	724	909	1505	1860	520	1202	1534	1886	1023	1151	1407	1280	847	1075	917
SHF	65	349	188	564	192	158	151	95	112	208	220	214	118	346	120	280	268	178	98	160	88	397	92	82	149	659	577	334	206	83	226	153	143	199	85	285	235	185	139	347	232	57	333	296	281	162	207	159	372
ZNF7	512	735	747	1492	946	834	1430	641	485	1177	941	1344	1398	1013	2469	1412	1820	1521	877	617	1723	2511	1716	1682	1066	2832	2491	908	2055	885	1240	4519	2036	1289	1581	2021	2231	1584	1333	1683	2921	1236	1999	2756	1901	1859	1507	1561	1820
TRMT1	479	619	995	1240	730	1878	1609	734	473	1192	682	1791	1456	1058	1049	1316	2089	2916	1892	1413	3795	2873	1509	2760	1433	2044	2242	1488	1729	2698	1461	1942	1148	2192	2097	1966	3260	1971	2117	6923	2376	2274	3192	1273	2543	2315	1983	1987	1875
SLC8A3	9	69	7	94	52	9	1	13	25	51	33	30	18	82	14	67	10	17	6	14	6	2	7	18	93	5	12	1	10	6	12	5	2	8	0	6	12	7	3	1	9	3	6	9	4	16	30	8	6
THOC3	336	142	1170	369	174	1446	355	338	101	852	323	819	738	531	1785	576	1831	3680	935	453	2166	1868	1237	885	404	689	991	1010	1866	3715	1325	349	944	1500	1961	587	1924	542	2435	2094	852	944	3058	2370	619	651	952	438	1828
FANCI	397	338	705	607	633	1229	2530	2284	320	2004	1218	11161	7226	1456	6644	2489	1228	3035	2452	2160	4110	8432	8162	9663	2422	5761	9711	10351	4214	10718	5246	2640	7677	7482	3288	9760	3012	5436	6755	2307	2841	7178	8390	3948	4875	5403	6858	4744	6205
GTF2B	687	973	1104	1755	843	903	932	770	520	1907	832	1261	2457	1404	1668	1686	1051	1857	1385	1352	2193	1488	1119	976	1340	1188	1293	1314	1588	1143	1859	2433	1929	1049	1371	1571	1142	2077	1286	1338	2231	1602	1176	786	2610	1248	2076	1365	2160
OR10C1	0	0	0	0	0	0	0	0	0	1	0	0	0	0	0	1	0	0	0	0	0	0	0	0	0	0	0	0	0	0	0	0	0	0	0	0	0	0	0	0	4	0	0	0	0	0	0	0	0
C6orf62	4515	5197	4945	9855	7783	4724	11095	7913	4440	8287	7490	5494	7495	5726	11720	9780	10834	13630	6945	6389	10336	11129	9088	6827	13294	15005	13501	13431	12435	16699	12214	11606	12371	15847	9195	13322	3354	10690	9875	7978	12829	12434	5036	6740	12965	9737	12594	15840	4064
KRT12	7	3	21	4	45	5	0	3	4	56	4	14	8	2	27	3	25	3	6	0	1	3	29	6	2	2	9	1	12	2	4	2	29	0	0	4	2	2	1	10	20	5	6	2	0	9	4	9	3
DOCK9	2027	4137	20789	20026	3287	10273	8234	3470	1124	4468	4463	9082	8806	16729	13811	12819	7905	18476	5727	6361	3066	6542	7362	7045	4089	3976	7601	10222	11118	19516	18511	4463	8548	7138	7602	16216	6906	6752	9824	2233	9392	2651	6993	14368	14282	3934	12832	11225	14922
SELENOS	1837	1735	1208	2953	2505	1797	4274	1831	1992	2716	1809	5727	7782	1776	1721	2791	1152	3007	1862	2061	3571	3128	3710	3845	3635	3027	5396	3855	2286	1689	2928	4550	1879	6830	3908	1740	3201	4592	1734	2194	8432	3493	3218	2034	4533	7338	2400	5216	2736
CLIC2	224	491	145	2424	699	82	116	220	154	820	349	892	2238	2391	393	2413	737	266	150	822	1809	157	135	574	570	538	1840	153	384	541	1020	259	271	345	1143	1903	188	1476	391	415	779	185	331	261	613	617	593	574	762
NQO1	15115	4544	6433	2389	21138	11597	43182	17884	5354	29095	8331	31740	31224	2795	33574	19882	11748	11939	4298	2638	8543	21611	21493	19997	20432	15414	25698	116187	24234	41802	6067	16923	14854	21032	5127	3975	42070	10538	25936	47987	36409	4427	37681	20586	50334	16825	4521	29035	28726
HEPACAM2	290	152	3	7	587	2	302	207	242	831	331	181	880	2	6	82	23	1	70	1	0	4	8	6	164	1	385	2	19	1	1327	105	26	1	1	14	5	285	8	1	1469	1	587	16	165	307	13	74	12
RPIA	530	304	835	633	644	748	1678	612	410	1436	714	2182	2155	828	1281	1866	645	2049	511	234	888	1031	2382	1226	1143	1342	2395	3153	1150	1093	1054	2897	3309	2375	1211	1305	1439	1266	1015	971	2241	782	1302	721	2973	1234	623	1957	1786
MED6	412	574	690	1220	668	787	1262	448	402	744	606	984	1549	1034	1275	1144	1468	1794	1197	751	2286	1659	1588	1687	1022	2054	1059	1300	2033	2228	1422	1699	1270	2150	1584	1578	1315	1177	1644	1119	1249	689	2027	2448	1296	1472	1238	1894	1703
RTP1	0	0	27	2	1	0	1	3	0	35	28	0	0	2	2	3	2	0	2	0	1	0	0	0	0	0	8	1	0	1	0	0	0	0	1	6	10	3	2	4	0	0	2	1	1	1	9	0	15
LHX1	0	0	0	3	0	178	1	0	0	45	0	18	105	0	7	2	0	709	3	26	582	129	28	131	10	3	32	1	329	157	0	11	6	249	1	6	6	6	93	4	39	5	177	73	4	39	1409	13	14
RNF186	4	2	1	8	3	0	288	3	8	734	3	207	188	0	0	159	0	0	0	0	0	0	911	0	86	261	2357	110	1	2	423	195	9	35	4	21	2	182	0	1	1520	0	0	0	35	595	1	1147	5
SPZ1	1	0	0	0	2	0	1	0	0	19	3	0	6	22	0	0	2	0	1	0	0	1	12	2	6	12	8	1	0	0	0	0	2	1	107	0	1	6	1	6	3	1	0	22	3	1	1	2	0
JMJD1C	2600	7737	4377	14010	5749	2274	13797	5162	2618	6687	4129	13162	14383	12735	5565	11830	5085	6505	2229	4488	4352	6178	8904	4414	6630	5988	7869	5363	7403	5371	12572	9825	6083	13327	7079	10360	3025	12027	3014	2136	11194	3160	4633	6102	10620	5944	6086	12429	4272
PPIA	7469	8017	30006	19829	9413	29426	53950	12591	5702	23444	8771	53794	52141	21598	29487	35746	40251	50101	42610	34747	87851	61007	63995	24900	34067	53803	58793	105182	55931	61274	38371	31583	56718	57186	76229	20716	85154	38013	78809	33151	33801	80634	78330	70029	43743	49686	48857	45179	79588
KIAA0513	1584	3076	1723	4595	3816	1247	6697	2326	2355	1907	2129	1173	3258	2042	2663	2426	3732	5251	1237	1582	1717	882	740	919	4381	1347	599	4591	1666	1406	2060	5067	4247	410	1848	1708	916	3161	1458	385	4562	534	986	3046	9411	1258	2100	2862	1954
CXCR1	7	12	28	86	18	11	14	8	18	24	7	248	423	26	6	163	4	220	43	62	169	80	75	43	147	48	105	5	6	7	31	88	0	5	79	30	63	27	2	55	162	80	28	1	94	8	30	140	27
PRRT1	170	291	191	977	324	172	188	137	93	145	266	62	320	465	315	295	263	235	171	411	141	158	103	275	349	413	369	249	251	152	190	162	215	171	81	729	239	191	277	531	176	122	182	949	121	471	187	161	288
PMAIP1	55	140	567	811	116	1388	143	156	121	243	121	629	3854	486	1340	656	992	879	830	540	3585	3210	631	1102	233	408	2434	761	2028	3381	1595	1495	769	2506	2259	3276	2618	2668	956	1367	1659	2324	2760	667	1006	222	1693	718	3442
RPH3A	0	16	1	19	5	5	1	2	0	152	5	9	17	8	17	14	48	1	19	10	3	5	6	10	8	4	9	0	3	17	8	1	3	1	0	9	17	3	0	20	14	2	8	13	4	9	4	2	36
PDLIM7	564	9946	2182	23565	2225	3709	876	1242	473	1104	1358	4668	6454	17817	3844	5125	7382	10542	2662	14531	15118	7934	2280	12472	4193	1925	4968	3560	10390	6225	2969	2925	7338	4576	15708	3835	4448	3430	3824	8947	3566	6271	2845	9357	10633	4655	7641	3123	2919
COPB1	4240	5377	4603	10996	7180	5342	11612	6050	4475	8343	5877	20085	18692	8261	10145	12492	6660	8828	6384	5369	8904	13101	11044	12343	10267	16305	15945	11378	28536	14943	14164	11183	13909	12358	11421	16654	10045	16901	6600	5498	16872	12609	15537	11611	18040	9441	14375	14979	10003
G6PD	1000	1063	9724	3373	1775	17953	6933	1795	690	4558	1266	6910	7619	8648	30489	3353	9193	17238	8382	5544	12465	29918	5788	25951	5835	11143	11022	76957	26807	61132	8809	8216	24080	12416	5415	19373	56817	2296	34967	61355	7319	7330	77469	16581	7823	4582	6037	10377	52972
LGALS9C	556	268	785	8	2906	549	228	135	354	108	806	568	226	43	115	18	5	473	862	34	544	63	142	24	105	3	481	51	416	307	1070	387	34	108	654	15	153	19	241	34	1083	30	412	151	377	42	32	452	114
MED30	213	301	314	732	254	473	550	202	165	374	302	709	1442	420	1332	875	641	972	598	289	1522	1760	686	1158	371	826	1270	1589	1188	1564	700	828	1100	1413	2157	1266	1582	844	1023	1319	890	925	2041	980	1127	418	1140	822	1807
RIBC2	15	20	37	16	10	12	96	109	4	115	30	263	22	97	11	88	121	5	107	158	370	492	67	429	22	580	366	322	41	235	58	2	9	44	49	431	233	79	461	78	6	237	40	328	75	142	186	182	255
GINS2	40	42	178	69	45	252	658	367	79	482	137	1180	1466	390	649	476	471	727	1232	401	2262	1075	1444	3136	582	1027	1033	1422	1186	2495	312	485	758	4171	1663	1805	1699	212	3618	1836	420	984	1996	1339	1170	334	1928	1077	1669
H2AC6	1150	360	1839	478	596	320	10723	849	253	851	984	3873	7345	1151	2504	3414	1539	415	1327	697	10376	2238	2467	3509	10555	5094	1765	2683	5488	10290	2734	1700	4141	5438	3955	1903	1389	1983	2052	2922	1985	543	988	1666	2857	2177	3491	9520	1610
WFDC10B	1	3	0	15	7	6	0	1	0	24	4	3	3	1	0	3	0	5	42	0	2	1	5	18	428	4	15	9	0	1	7	5	2	19	2	2	0	8	0	10	10	0	2	3	2	15	1	0	5
CAPZA1	2704	2383	7231	6863	4476	8809	5346	4619	2041	12606	3446	12949	13379	6431	16490	9280	7393	14282	7631	4272	17121	21910	10133	8227	8328	14680	11734	9461	14109	14320	12124	14237	14602	14446	15915	16630	7476	9459	10058	6440	27146	13536	8562	7354	11001	8026	13913	8468	12503
ARGFX	2	3	0	0	5	0	0	0	5	41	6	1	9	0	0	3	0	0	3	0	0	0	1	0	1	0	5	0	0	1	2	0	1	1	0	0	1	3	0	0	0	2	0	2	2	7	1	1	0
AC023055.1	11	6	11	8	13	18	7	7	3	18	11	27	33	8	15	21	17	18	19	20	40	27	45	38	16	34	19	44	20	20	19	26	11	25	29	35	46	31	18	33	33	26	40	18	42	25	39	12	29
LHX6	92	259	85	2090	175	1610	113	169	38	72	124	134	574	1206	74	1047	164	487	57	900	72	253	32	196	193	312	146	152	706	73	393	111	148	1320	131	140	330	209	184	225	357	285	209	307	765	304	263	557	85
ZBTB34	587	1150	648	2808	1230	635	2467	1001	449	961	864	2253	1615	1454	3425	1955	930	1425	539	774	1880	1453	1279	1396	815	1814	2425	1447	2336	1493	1922	1409	1689	1135	746	1845	1326	3133	879	402	1834	1027	1059	1563	2305	1235	1209	2313	1159
RGS14	486	288	1938	554	523	1397	189	344	307	730	473	1414	2097	593	1072	980	1679	1318	1283	615	1397	1394	1051	629	872	1895	1835	1449	560	1447	891	464	2695	1557	3113	739	1888	770	1341	1359	604	2075	1383	2211	1737	1238	2102	383	2052
ADCY9	599	3934	2516	11535	1852	1562	5258	1503	553	2746	984	1864	6705	7651	2328	5585	3938	3966	1761	3721	4864	2592	3025	3966	3022	3633	3069	3597	3106	3900	3176	1112	9188	2671	3934	3327	2979	5408	2981	961	3557	2184	2951	3970	2646	4286	5492	5559	4476
SDHC	3345	4118	3012	6214	4744	2419	5517	3458	2031	4035	4289	5224	3884	5716	4660	4897	5288	3504	3769	2666	4454	6954	4371	6660	2988	8633	6047	9039	6407	4567	4931	3209	4085	8002	6812	5523	5282	3979	6754	4254	10195	3460	5441	4508	5495	4411	6106	5288	4365
PEX14	705	564	937	1140	756	1265	1900	567	520	1137	945	1944	1106	918	1266	967	1844	1189	1217	892	2034	1864	1512	1880	1084	920	1458	1361	1700	1052	1059	1536	1823	2577	3732	1866	337	942	1346	1486	1624	1331	1783	1321	1572	1530	1482	2090	1290
TOM1	1037	1363	10606	2248	1685	3552	4662	1183	1010	2287	1583	3203	2882	2075	4191	2473	2154	5022	4128	3714	3410	2795	2704	3121	2703	3770	3323	4371	4518	4253	6316	3685	2302	2791	3405	4027	3383	2135	3200	2854	3378	2885	3868	5865	3968	2470	3128	4345	5740
ARL16	462	591	573	1025	741	996	394	617	435	661	739	989	1648	1014	990	1012	1274	1691	386	460	885	1016	1656	1041	966	1419	525	1099	1487	880	605	1926	928	1713	529	890	1341	744	1407	1237	1378	915	1599	1582	753	1304	1570	556	1261
JAML	196	103	460	359	1006	103	255	125	262	975	265	212	889	406	106	1797	1119	361	233	214	335	34	350	495	929	554	1734	65	660	54	755	401	62	213	167	440	59	990	218	375	427	242	144	156	902	672	1102	990	196
RGS2	2587	9228	1284	39733	783	4287	535	1673	2375	6978	882	760	4639	32112	2754	3608	5883	1514	1270	16132	1404	622	1011	390	2953	1478	611	679	2553	467	7484	794	1047	234	834	2112	2019	11135	1098	1485	4876	2148	872	2953	1574	1443	3351	2715	1425
FOXL2	1	0	9	5	0	33	0	5	0	11	14	5	7	41	1689	123	10	172	86	99	98	145	6	191	2	22	12	23	177	1954	9	1	0	6	184	152	9	3	525	639	7	63	285	929	8	9	947	5	208
ARHGEF17	1702	6216	1300	20363	3341	1346	1421	3048	1088	1097	3140	2525	6212	14587	2674	7359	4407	3862	685	8778	2601	3659	1619	6940	6352	7624	4900	4402	11480	1851	3602	995	7335	3263	1095	2729	1998	7168	1389	1466	4122	1240	2541	5566	2775	5267	4314	4288	1232
DOLPP1	532	288	1194	443	692	891	1883	661	353	1298	533	1767	2056	385	1407	1171	1250	1453	692	408	3361	1437	2720	2431	992	1829	1937	3412	2185	1906	1261	1018	1617	2427	1457	1025	1778	1077	2437	598	1124	1971	1786	2083	1632	1622	1926	2451	1597
ZBTB5	629	1007	4612	2161	1080	1670	3206	1220	575	1004	1336	1342	1984	1990	10024	2001	2054	2168	1547	850	2052	3163	3598	1181	1279	3045	2267	1568	1962	3069	5341	1813	2335	1935	1594	2731	2964	2898	1076	853	2082	1157	3622	3026	2851	2853	3880	2630	2751
ZCWPW2	75	128	24	206	93	9	65	43	70	61	116	14	26	129	34	72	79	19	20	35	16	35	12	22	38	21	44	10	23	25	53	47	11	31	32	29	19	53	17	25	110	37	17	70	25	41	31	30	21
BTN3A2	1535	1627	950	2813	2833	459	8001	1467	1327	13083	898	3672	3112	2481	1943	7247	9414	2454	1989	2374	7277	2863	1231	5734	5385	1471	6208	5293	3098	4020	4788	7405	3410	3578	7104	2590	2737	3864	2194	6280	4795	2512	595	2676	6375	4442	15060	17850	409
HDX	41	297	35	572	115	69	11	87	34	29	82	34	73	367	278	294	98	38	53	112	28	115	7	150	84	90	34	36	116	226	104	22	36	18	12	40	56	105	86	19	40	31	41	77	67	47	174	39	9
STK11	2841	2490	3561	3759	3532	4467	8258	2688	2561	4095	3969	6242	3687	3470	4011	4643	4116	8599	5475	3713	7592	6020	4321	5911	3040	4524	5395	5931	5208	8237	4580	3723	3216	3535	4466	6070	6193	4667	5924	3515	6534	4538	5407	4110	5625	5500	6983	8197	6152
MSL1	1645	2483	3508	6915	3567	3218	7790	2941	1546	4115	2894	16364	7233	5706	7597	7753	4684	6064	4649	3309	4062	7691	16903	3642	3070	7021	7818	6575	6671	9441	5803	7974	22274	7802	2345	7862	3967	6363	5182	5317	8362	4300	7427	8343	8098	5262	4859	8881	6224
FXR2	1285	1846	2025	4038	1750	2195	1485	1518	1095	1641	1841	1921	2560	2923	3678	2015	2829	3501	2130	1959	3007	4414	2121	5245	1634	2992	3587	2779	4529	3407	2574	1776	2352	5531	1598	4353	3276	1464	2526	3324	3455	2440	3328	4399	3189	1679	2753	2164	2554
GORASP2	3310	3580	6379	7825	5005	6502	16248	4506	3993	11072	4257	18228	15582	6725	9401	7885	12516	16224	8101	9443	6404	10718	18048	6006	9923	9019	11285	20098	16821	13695	10082	13395	13879	10145	8736	10369	6854	10270	7751	9045	16986	5848	10881	9252	16075	11657	9201	16531	13189
S100A8	821	105	361904	808	315	75912	24	159	197	464	2941	13192	3705	1615	60723	706	6423	161187	256320	55678	82387	31101	489	1159	19441	476	6324	26216	3026	16229	301780	359	86	567	533823	127274	163431	350	92609	43578	4991	29903	127155	5648	73739	89	146447	326	267842
TMEM37	1465	499	713	492	1579	49	1335	890	971	2606	965	345	1676	345	613	1550	221	97	1071	344	62	531	395	441	520	3225	1280	352	439	353	575	935	1096	210	87	757	445	659	1085	2375	860	399	2677	1309	1578	674	654	2531	946
COPB2	5402	6080	8623	13270	8603	7430	24291	6549	4770	11583	6844	23366	22075	9482	33198	13291	10386	16245	8609	9588	5269	13497	10877	20787	14451	11237	19831	19569	18508	35531	14800	11839	16176	17360	19345	27046	8352	18342	17260	19990	27313	15341	22157	22390	24089	10577	22498	22860	30492
OR5B3	0	0	0	0	0	0	0	0	0	0	0	0	0	0	0	0	0	0	0	0	0	0	0	0	0	0	0	0	0	0	0	0	0	0	0	0	0	0	0	0	0	0	0	0	0	0	0	0	1
TBRG4	1345	1423	2640	2809	1968	3027	8328	2168	983	3783	1848	7094	5419	2777	3648	4608	5875	5428	4179	2640	7890	6772	7671	2623	3999	5934	8122	17084	6604	5424	3900	7697	11148	6130	7606	2957	5750	5419	8478	3048	8395	5464	9961	6998	10467	6898	4881	7520	5744
HJURP	26	20	205	89	140	249	997	477	15	1107	306	2086	1856	405	2583	884	124	850	638	299	2851	3461	3717	3600	1091	2332	2795	4149	3065	5010	1374	723	2325	3136	817	2442	1059	1548	2594	870	1200	979	2864	1095	2788	1593	2257	2206	1850
CABP5	0	0	0	0	0	0	0	0	0	120	0	0	2	0	0	0	0	0	5	0	0	0	0	4	1	0	9	0	0	0	0	2	0	0	0	0	5	0	1	1	0	0	0	2	0	0	0	1	0
TRMT61B	272	280	257	682	455	427	543	450	179	586	427	659	722	713	985	693	517	1235	501	329	608	1268	820	873	371	589	989	1427	1222	1311	698	754	378	1015	387	1071	677	501	862	749	1117	607	1442	970	1068	579	733	820	990
BMP15	0	0	0	0	0	0	0	0	0	0	0	0	1	1	0	0	0	0	0	0	1	0	0	1	0	0	0	0	0	0	1	0	0	0	0	2	0	0	0	1	2	0	0	0	0	0	1	0	0
COQ8B	1031	991	956	2263	1713	1254	1840	1424	847	1520	1408	1835	1490	1430	1830	1605	2362	2534	2149	1179	981	2333	2696	976	1359	3634	1726	4127	1236	2051	1500	880	1844	1243	982	1757	2551	1223	1528	2752	1992	2584	2994	2470	2443	1778	2294	1884	2308
NUTM1	12	19	15	19	60	11	50	45	6	275	14	17	11	7	15	6	7	42	9	5	7	16	32	1	32	4	84	13	1	9	10	81	84	4	0	7	16	20	10	4	132	1	5	20	19	114	13	29	1
MGAT4D	0	1	0	0	0	1	0	0	0	61	2	1	1	0	0	0	4	0	0	0	0	0	0	3	0	0	13	0	0	0	0	5	1	0	0	3	2	0	0	5	2	0	0	2	0	0	1	0	0
GALNT16	91	622	119	3122	722	90	29	228	112	85	215	59	75	1709	72	739	210	178	20	730	14	23	19	645	407	424	33	26	28	8	112	28	58	21	11	226	24	333	34	27	92	36	54	128	57	234	32	91	28
GGPS1	933	1279	1036	2412	1262	1467	3173	1011	905	1767	1276	2822	2011	2399	2382	2582	2662	1721	1438	1242	1881	4540	2238	2149	1869	1899	2429	2356	2517	2928	2717	2368	1803	1784	3407	2722	3357	1915	2549	2139	4148	2202	3142	2220	2410	2393	2730	2829	2067
Z84492.2	0	0	0	0	0	0	0	0	0	0	0	0	0	0	0	0	0	0	0	0	0	0	0	0	0	0	0	0	0	0	0	0	1	0	0	0	0	0	0	0	0	0	0	0	0	0	0	1	0
ZNF653	223	251	243	441	298	303	452	293	165	280	291	597	436	307	422	342	336	468	350	263	429	385	516	334	393	473	563	302	355	640	398	421	291	421	545	416	467	443	288	645	507	524	347	473	382	610	505	616	413
MAP3K3	1031	3030	1875	9736	2246	1330	3024	1430	750	1166	1596	1691	2625	5137	2153	5914	2987	2668	802	2676	1969	1806	2118	3554	2303	3066	1992	1543	4058	3553	3610	1088	1772	2567	1562	1866	1415	3024	1064	1273	2304	1752	1735	2376	2565	2617	2467	3931	1557
C5orf15	1844	1313	1036	3639	2609	1308	2473	2175	996	5347	2577	4148	11018	2540	2703	4672	2064	3365	1715	1819	6329	3603	3506	4734	3129	4313	4950	8569	6713	9004	3460	3313	5291	7483	6366	3175	2034	4174	4346	3459	8052	2000	2684	5259	5600	2634	8591	4281	2594
OAS2	1072	1145	2553	3101	2026	2954	1918	1442	899	8301	1366	29614	15932	3187	3245	17933	7349	66300	11549	4654	39100	4367	19451	12090	7701	2980	7758	2160	11662	54988	22609	4331	2252	6167	8943	4085	14788	6607	14516	4150	10864	4225	10528	7280	6428	16951	19138	8554	2398
GIPC3	294	364	324	798	530	404	175	229	198	181	426	263	915	1456	188	761	301	206	65	823	181	174	234	794	720	414	353	668	409	146	509	154	354	308	80	195	120	576	163	135	683	229	204	411	524	529	356	750	177
CHRNE	47	57	20	41	68	22	18	11	56	14	47	24	13	114	56	154	67	42	11	47	40	51	10	31	34	123	24	10	48	29	41	38	69	30	36	82	34	77	31	149	38	25	26	47	55	37	92	66	22
ZNF354C	197	456	142	1726	399	83	37	238	160	82	444	101	151	714	1081	835	1125	71	151	236	396	159	46	369	193	875	146	45	664	53	300	60	75	67	134	574	153	251	256	220	123	169	29	546	159	147	896	128	283
TEX14	40	64	7	51	48	10	74	30	48	244	69	35	73	47	20	84	26	15	14	26	23	40	46	42	36	102	40	19	46	11	37	27	69	9	17	60	21	59	18	17	24	6	20	40	27	83	41	93	12
SRSF8	2480	2696	2485	5936	3081	3423	6449	2845	2585	5161	3157	6151	6566	3788	3588	4597	4396	6922	2828	2418	1638	4730	4941	894	3426	3315	4891	3058	6137	2426	4931	4964	5151	1644	2531	2254	2849	3928	2333	1905	4579	4002	3321	6876	4871	4019	4307	6214	3147
N6AMT1	285	445	208	909	465	325	1012	512	206	313	596	417	742	521	226	715	518	503	187	200	92	720	765	475	418	643	596	541	302	298	530	691	170	643	267	356	376	217	242	282	755	364	262	459	684	515	337	909	296
PROS1	356	2148	1422	20805	1187	3526	841	531	313	813	551	5726	2583	8225	2410	6684	4512	1737	2922	3320	147	1196	950	803	1658	1681	3635	789	2204	963	3125	1642	6252	700	380	1780	451	2544	577	939	5725	343	2029	1054	1015	2110	1600	1839	4113
LRRC71	1	6	1	24	9	7	7	10	10	144	9	5	20	5	4	9	16	3	4	6	3	20	13	21	17	28	47	0	4	1	14	10	26	5	14	19	18	4	5	6	13	9	0	14	7	34	12	5	2
RSBN1	1074	1853	927	4472	1699	1173	1963	1274	975	3035	1778	2020	1950	2822	2501	3227	1676	2124	1148	852	1493	2314	1426	599	1481	1792	1955	554	1919	1668	2750	2222	1778	2661	876	3828	857	2368	1116	495	3846	1138	1359	1508	1486	1320	2313	2012	1977
KIAA0040	1734	4053	1112	20766	2751	2151	2794	2278	1893	3551	2530	7056	3581	11051	907	6400	3417	6422	1729	3564	2373	6723	4326	855	3283	5430	4241	3564	8155	4439	3297	6933	3036	1665	6829	4585	2498	8558	2698	3189	7457	2981	3236	1281	11971	2947	5018	4772	2558
NELL2	39	5603	121	153	227	3432	16	138	68	463	165	68	110	5607	328	320	126	17865	5792	59	10530	13053	17	52	61	119	126	17	47	12747	1503	64	193	31	428	1486	2703	106	1179	150	147	1617	10934	39871	426	179	1674	327	3099
ELOVL3	0	12	0	18	2	5	3	1	0	20	5	11	22	17	1	10	0	152	6	150	50	6	14	26	6	400	58	5	22	2	28	1	4	25	210	10	18	34	3	15	28	43	10	4	7	4	39	6	9
PDILT	3665	1032	0	1	2377	0	0	328	6796	66	2310	0	55	1	2	0	0	1	3	0	0	0	0	3	3	11	4	0	0	0	2	0	0	1	0	0	3	10	0	1	2	0	0	1	0	1	0	1	4
APOC3	0	0	0	0	0	0	0	0	0	33	0	1	1	0	0	38	0	0	0	0	0	1	0	1	0	5411	2	0	0	0	2	3	1	1	0	0	3	2	0	0	46	0	0	0	0	10	0	4	0
SEC22B	1791	2379	1062	4421	3079	1093	3350	2021	2003	3910	2668	2826	4384	2692	3007	3854	1761	2315	1151	1110	1403	3009	2804	1122	2788	3503	2548	3284	2168	2066	2829	4089	4074	3129	1471	2638	1337	4186	1102	1599	10598	1573	2424	1739	4746	2965	2592	3090	1636
ZSWIM7	448	417	339	886	438	482	378	387	271	422	474	398	610	761	820	511	824	939	563	518	704	1176	747	828	552	710	829	488	906	706	802	562	672	1046	588	948	1016	405	867	752	747	724	662	1077	569	818	967	449	410
RAB11A	8081	7005	23421	12857	9836	17964	16502	9246	4193	11268	7923	39336	23406	10852	10270	8753	9530	22553	16306	8374	11510	10051	20890	7261	9622	10109	24327	23415	7214	6159	25465	15443	14102	18538	21618	9038	14594	8681	7881	9632	21767	14540	13966	14895	17581	10886	10951	21329	19815
MUCL3	82860	28574	5676	30	47326	89	4888	172693	13542	1327	28238	12649	7557	273	160	2360	12	124	37	0	0	1	26	7	274904	15	1597	463	1	34	363	5335	496	1811	28	21	31	6752	5	0	12598	1	45	1	169	18684	129	8096	48
ANKRD30BL	12	6	0	3	5	2	2	5	3	57	24	12	0	3	0	5	3	0	7	1	0	2	3	0	1	2	8	2	4	1	4	2	1	3	5	1	15	2	4	3	1	0	1	5	0	8	0	3	5
CCN2	4474	50308	1469	167801	10695	5479	2013	7833	3562	1341	10863	7183	32319	90156	3284	20506	11410	3718	431	13208	4926	17541	1942	11541	13725	10533	6849	3723	20223	2198	10010	4372	18196	2486	1136	2890	15427	27020	1216	2637	7069	6550	1493	9868	27253	10173	9448	6026	1900
RPUSD4	770	885	958	1384	1100	1090	2218	1068	1088	1286	1070	1678	1603	765	693	1582	1516	2141	684	718	707	1615	2575	1702	925	1561	1961	1316	1367	1025	1350	2291	1392	664	1066	833	1160	1480	942	631	1464	1231	1352	1498	2878	1832	1428	2456	1107
DCUN1D2	518	719	386	1432	853	658	1055	737	440	798	895	1035	1058	1172	2156	1347	1247	1688	706	764	422	985	1629	1716	874	1130	2666	626	834	1235	863	2218	901	1356	639	1416	710	1721	665	672	1765	454	629	1247	2747	928	1384	1230	990
TRNP1	3707	1484	2452	1266	5083	3542	14841	19416	1638	6616	2022	10241	6665	948	1908	3465	778	1539	4217	659	1398	538	102	845	11762	3046	1049	21699	1949	434	2500	8976	8860	1641	916	394	1310	4943	1535	552	11165	2738	1231	2047	12356	16231	359	9494	446
MYL12A	7042	6337	16692	14469	9681	12000	18161	9858	4087	11975	6365	26651	18405	12710	9561	17960	6979	25759	21949	14617	27951	37065	10011	53467	12184	12842	27513	30527	20319	14888	20225	12775	14060	21847	24429	8919	25661	21309	33059	211939	21497	24292	11544	12539	20288	39448	18698	28596	15488
C12orf76	209	260	163	552	423	155	257	199	132	618	342	368	600	336	701	589	649	463	202	238	540	404	419	601	466	736	661	431	743	689	428	398	694	404	275	696	506	616	316	529	490	523	465	450	568	482	612	323	359
TTC17	3882	4327	2278	7435	6097	3284	9963	4723	3933	5220	6525	3783	7883	4445	8996	6949	7017	6194	2605	2694	4104	5592	4330	4743	4278	8648	6743	3631	10156	11791	9002	7203	4336	5538	3863	9193	5325	10004	3723	2612	12415	4042	5803	4240	6809	7003	6707	6994	3521
SIX6	0	0	0	1	0	1	1	0	1	4	0	0	0	0	2	0	0	0	0	3	1	5	0	1	1	0	1	0	6	10	0	0	1	1	1	1	0	1	3	3	0	0	2	0	1	1	0	0	0
AKAIN1	0	7	0	5	1	0	1	1	0	8	1	1	0	0	0	0	0	0	0	0	0	0	2	1	0	1	0	0	0	1	0	0	0	0	0	0	3	0	0	4	2	0	0	2	0	0	1	0	0
MFSD8	624	805	445	1637	1171	663	1696	874	680	1178	1233	1465	1220	786	1018	1498	1142	1525	676	425	1329	1255	1193	937	1608	1429	1493	763	1077	1225	1777	1969	792	1400	679	1620	954	814	911	771	2802	527	731	1161	1926	876	993	1613	1012
DYNLT1	1452	1448	3740	3124	1759	2934	4032	2140	901	5028	1620	6204	5335	3522	2815	3622	2756	5537	3544	3036	6505	3921	5237	4874	3905	2734	8185	5013	4520	2633	3794	3618	3225	2700	6503	3113	6685	2783	4121	8710	6906	9893	3981	3414	5753	4702	5680	6171	5374
SCARB2	12662	13892	5941	39567	17861	6962	27486	12057	14494	12706	18936	26675	20853	21661	10579	26854	29452	17514	7583	12154	13946	12089	17583	14710	9171	39539	16719	14551	22111	19768	14283	21308	19066	15368	9954	16353	14014	19794	12278	10893	40982	10642	11653	22030	21552	10824	25157	28881	15111
CCDC146	253	634	281	1202	568	395	156	219	160	355	475	281	276	1028	1186	560	1763	515	343	347	414	466	588	93	781	109	1493	136	431	419	1758	812	69	258	282	1457	624	462	295	882	676	828	299	203	302	534	1395	264	705
MAPT	134	5350	1755	795	232	282	16	102	81	249	358	25	397	1112	237	299	1265	211	593	201	45	174	44	70	67	2236	183	30	129	144	58	52	55	10	32	89	166	179	26	404	54	93	300	718	21	72	53	234	61
NAPG	1376	2624	1170	4875	2135	1772	2903	2064	1178	2272	1717	5137	2124	2439	5021	1914	2564	3258	2126	1069	2883	7422	2070	1971	1701	3457	5330	3667	3639	4812	4055	2132	2328	2068	3884	3436	2270	3605	2495	1189	11582	3866	2661	4083	3493	3007	3098	3173	2310
DRD2	1	5	6	57	24	12	3	4	4	25	12	295	15	70	12	52	25	4	25	20	15	7	14	25	47	10	127	10	74	5	38	10	9	3	1	146	4	54	6	24	41	5	86	5	94	100	28	13	9
PLG	0	3	2	2	4	2	0	1	2	117	4	6	83	2	6	2	4	1	1	1	0	0	1	2	1	71	17	0	1	2	2	4	0	1	3	3	1	6	0	12	0	8	0	4	1	0	1	2	0
RGS19	197	153	390	627	353	529	388	273	162	423	242	1089	1440	611	527	1292	1766	1074	534	1178	1717	930	1287	3334	855	1249	1247	2323	1006	1648	1085	234	1918	2254	1213	680	1735	713	921	2490	681	1538	1222	1016	2096	668	1217	940	1683
AL391987.2	1	0	0	1	1	0	1	0	0	0	0	0	0	1	0	1	3	0	0	0	0	1	0	0	1	1	0	0	0	0	0	0	3	2	0	2	1	0	0	0	0	0	0	0	0	0	0	1	0
ISOC1	1477	1579	1607	2869	1364	1097	1018	1411	1038	1852	1357	1625	2808	3384	1131	1798	1688	1415	974	1658	1788	1092	1541	963	1222	4067	2015	1396	1029	2008	1438	1388	2279	1820	1203	868	747	1614	1206	1065	1845	1264	1219	1386	1499	1068	1497	1329	1201
SLC34A2	128	29	196	4	76	41	1337	83	32	1904	142	385	3100	2893	158	854	1	215	6945	4	4	5	65	39	1003	2612	1466	4129	177	22	614	3	1973	107	3	1859	14	4312	43	2355	566	25	491	170	2243	5273	41	708	73
LRP10	11733	19636	53523	44453	18456	25331	45887	22623	8587	22108	13239	26622	36321	21764	16868	21857	19296	37780	21917	20925	19353	13213	20578	14380	16936	29327	25476	29013	32071	25329	36277	30601	26340	27190	17742	18067	13536	31933	23964	9202	58088	6577	20532	57036	42186	32436	10087	68694	22347
NET1	5395	8802	5702	15834	10481	3527	13112	6061	4110	8970	5586	13475	10381	10255	4722	9085	11518	3431	13446	4597	9082	11542	11571	5893	9467	3532	18015	14845	7712	10672	16111	13204	20000	42263	15174	22327	11705	10399	14098	13473	13068	10906	14008	12327	21319	13309	8506	14320	18371
ASAH2B	470	218	68	274	637	185	464	270	319	219	692	501	400	136	246	336	267	449	181	129	283	518	486	477	399	422	453	344	273	273	307	403	208	359	542	530	266	591	201	250	904	570	340	172	602	638	288	460	139
F10	150	1218	88	1312	448	96	63	214	183	230	295	76	120	231	65	506	123	63	126	66	6	198	70	122	185	239	487	48	28	27	66	58	93	182	31	71	31	181	28	38	87	5	29	75	91	277	81	99	27
KRTAP5-10	2	10	1	3	3	3	1	3	1	7	8	11	1	2	35	3	25	5	43	0	2	0	19	4	10	0	13	1	0	1	9	1	0	0	3	25	4	4	2	41	18	1	8	2	5	44	10	4	51
KLF9	6989	20956	1008	52029	13512	2762	3403	6880	8307	2226	9931	4289	3515	36126	6274	12322	3727	1508	1416	7212	2046	1292	1923	2477	4400	3331	4037	3371	4444	1850	4506	3492	2933	1175	1597	3905	992	10176	395	1052	4731	717	1840	4357	5358	4379	2296	4368	2858
EPN2	576	1938	6190	4576	1241	4572	1239	1029	551	1184	1078	1764	1927	4192	5709	2644	5384	6929	3909	2071	2557	5463	2103	2548	1824	1808	2732	2167	7154	7406	5125	2111	2313	4132	1621	5130	3997	2106	5276	5876	3314	2791	3851	8872	3030	1502	4024	1906	4696
KLRD1	199	202	56	438	638	30	84	144	182	1105	244	224	431	229	40	974	284	211	99	229	247	250	55	223	337	455	352	20	546	90	825	392	110	101	86	131	210	213	228	505	101	167	38	200	781	168	560	993	47
LUC7L3	5062	6100	2081	9317	7854	2906	4646	6569	5292	8207	9185	8286	12230	8113	13685	13719	7173	4959	3599	2810	5214	10312	15351	3980	12737	16896	14681	2963	11503	9672	14803	16146	5502	8025	10961	11142	5923	10282	5456	7172	10079	4104	5350	8179	10448	15272	18091	8999	4423
PEBP4	523	168	14	1485	51	1	0	25	345	18	1012	4	4	131	4	18	26	12	19	62	1	8	2	4	5	2	6	2	6	2	2	0	5	0	5	7	6	3	1	1	5	2	1	1	1	8	5	0	4
PSMD11	2329	3576	5829	7519	3715	8293	10579	3639	2357	5253	3374	16378	20880	9821	17949	7966	8542	13921	11832	6175	16331	29585	17240	10414	7916	20350	18751	11002	16530	19688	10884	11811	14215	18575	7478	17345	21723	8247	15942	15362	16010	18548	27536	29957	16451	7983	15539	13783	21063
LCE1A	0	0	0	0	0	6	0	0	0	4	1	0	0	0	0	0	0	1	0	272	1	41	0	0	0	0	0	1	0	1	0	0	0	0	46	0	1	0	0	0	0	0	5	0	1	0	2	0	0
PRKCB	281	1007	1023	2800	987	295	142	132	342	760	417	423	1060	1078	234	3398	805	1472	887	215	337	44	168	519	1709	552	749	91	760	171	873	550	175	231	193	238	105	906	139	528	218	222	215	213	1509	926	653	940	335
FEZ1	73	828	134	2784	379	903	54	81	102	460	169	190	1286	1967	335	917	528	3323	120	1338	726	1559	292	7378	500	355	622	210	2255	2731	282	69	345	119	1608	569	2347	582	1359	239	581	1057	1081	1011	531	318	3913	245	830
PLXNA4	46	6774	509	2539	340	689	63	261	71	159	469	191	185	1897	523	2134	360	303	48	2410	114	119	86	35	312	178	510	365	335	172	293	67	339	392	53	200	173	831	15	107	184	419	160	680	50	510	214	163	51
MAGI1	6234	5630	3294	6374	9172	2593	16888	8779	4925	6635	8998	3744	3979	4105	2160	6481	1669	2576	1712	1554	753	1528	2908	345	4674	6419	3289	3549	1586	1662	6996	7231	6550	1791	631	2379	984	8233	1796	750	7134	1213	2116	3611	3684	8844	1828	12158	3068
TRIP6	306	1559	2700	3951	973	3449	1069	586	337	580	984	1967	4412	3433	4285	1993	4587	5473	4685	2502	6222	6717	5242	5040	2163	5618	6179	10310	2423	7293	4341	5691	3813	10676	6327	11550	5869	6382	5833	6486	690	5099	8907	4082	7028	4505	5821	3353	8479
EXTL3	1304	3648	3135	14201	2530	6110	5537	2170	1769	3153	2397	8950	10566	5776	4869	3588	4673	12408	3962	7963	5089	15955	6982	4187	3416	5502	6523	4415	11025	14413	6424	12551	5046	8535	5522	16234	6330	5763	11554	2054	7568	8042	9472	6948	7713	4671	5284	7537	6724
RPS10	4447	6718	17453	11538	6136	21453	13305	4760	5648	15588	5914	7812	21989	8493	10708	10261	18425	24596	14917	12439	25500	11566	7911	26176	12122	13993	17428	31638	26152	15706	11610	12890	16564	15608	10737	11751	19732	15466	18038	20056	14228	17652	22675	7455	17967	18083	27240	14292	19209
SLC37A4	932	528	552	524	1261	622	2091	1018	833	2319	1406	1465	2866	393	553	1533	1478	1281	428	592	591	1071	2524	2604	1038	7981	2541	2539	527	729	800	1237	2866	4490	833	840	1220	1129	1016	905	3126	2415	1683	677	1885	1759	900	3535	723
PPFIA3	168	233	1748	352	285	1827	1199	109	152	800	226	397	377	658	1997	426	1221	3013	2243	546	420	3842	2003	607	481	2310	2442	1182	537	2050	2569	1223	791	381	2800	1833	1946	643	900	620	1203	551	2300	1928	1933	874	1621	1523	2712
LPAR1	465	1766	798	8426	2168	808	157	846	470	488	719	815	924	3577	3823	3388	298	590	393	1536	183	2354	1158	4605	840	229	640	290	4063	1490	1407	352	678	461	1132	1066	2465	2225	1154	546	1910	1316	3749	834	967	722	945	586	625
KIAA1549L	34	165	455	153	65	54	7	78	5	147	133	512	4686	2658	1058	1334	150	84	400	244	429	14388	89	5626	765	238	524	289	5470	4802	1430	2818	91	5815	300	1772	9457	315	506	325	653	908	17702	958	3085	704	1326	622	1049
OR52I1	0	0	0	1	1	2	1	1	0	2	1	2	0	1	0	1	0	1	0	0	0	0	3	1	0	1	5	0	0	0	0	2	2	0	0	1	5	0	0	0	0	0	0	0	1	0	0	1	2
SHC3	37	483	90	3580	734	98	39	131	52	82	219	342	423	572	585	423	155	87	70	259	59	187	170	778	186	39	305	136	666	63	276	96	86	227	42	595	91	297	67	60	226	112	264	62	429	343	255	259	114
D2HGDH	687	1199	1576	1295	1717	1161	1888	1390	709	2182	2024	1741	1318	1137	3364	1460	1463	2130	1456	623	1830	1717	3817	854	1396	1251	2876	2738	1212	1245	1582	2754	2557	982	1569	3324	1404	1106	2859	2276	1595	1200	1580	1640	3201	2344	1368	2499	1298
TXNDC8	1	0	0	0	0	2	1	0	1	27	4	2	1	0	16	2	0	7	2	1	4	16	1	2	2	1	2	0	0	11	9	6	1	0	1	17	14	0	15	0	5	0	3	35	0	0	15	0	7
AQP11	187	103	17	105	155	53	245	269	139	312	252	110	187	53	175	315	187	84	22	35	22	130	647	188	144	387	299	81	243	48	169	237	157	235	50	113	55	173	72	79	231	92	147	69	197	261	112	341	37
NUP50	2592	2624	3204	5237	4746	5176	9695	5492	2148	4740	3311	9558	10096	3680	14779	6172	4016	9809	5867	3739	5526	8789	6781	4447	5420	8301	8800	8069	6801	8972	9379	11645	7323	8995	3537	11227	5801	6415	8174	3536	4548	4154	11323	8796	10581	5281	8434	10139	10278
SCML2	25	117	113	311	61	75	13	48	20	45	83	43	359	222	920	254	251	96	146	133	38	308	374	938	33	173	656	47	113	269	76	10	20	649	185	932	82	81	186	228	350	87	351	219	379	90	38	142	312
MYO1H	6	22	56	68	21	206	12	15	2	196	15	15	26	38	105	19	19	385	55	23	7	19	37	19	38	32	57	3	13	17	88	19	137	16	20	67	77	19	12	31	38	196	39	262	29	35	48	16	70
GIMAP1-GIMAP5	0	0	0	0	0	0	0	0	0	0	0	0	0	0	0	0	0	0	0	0	0	0	0	0	0	0	0	0	0	0	0	0	0	0	0	0	0	0	0	0	0	0	0	0	0	0	0	0	0
KRT33A	0	0	167	0	0	19	0	0	0	26	1	2	0	2	53	1	21	1	189	2	1	1	1	12	5	0	6	3	5	0	8	1	0	0	2	19	11	0	4	31	0	3	22	9	3	0	4	0	21
TCF7	646	481	888	239	977	428	2979	847	790	3170	1066	2035	1165	708	156	3000	973	777	828	464	2904	1414	5602	1988	1475	1154	3823	2199	2136	2082	2317	4126	1672	1600	1197	1398	390	3098	760	946	891	3928	793	2146	3608	3513	1881	3373	1008
FAM217A	18	20	2	13	35	5	17	25	26	55	38	11	10	10	73	16	8	20	0	7	13	35	21	14	11	35	12	3	5	14	34	52	16	13	7	43	6	43	11	4	30	7	8	18	21	37	13	16	1
POLE3	1053	1560	2233	3402	1359	3406	4545	1625	1222	2720	1709	7584	6280	3304	6059	3295	3363	6924	3616	1820	16811	5743	9261	10008	3471	4348	4561	12029	8981	7870	4880	3930	3723	5848	3846	5342	7162	3726	8136	2021	2988	5586	11442	9640	4851	5473	9914	5553	6204
C1orf94	2	6	0	9	3	0	0	0	1	5	0	4	1	7	5	0	0	1	0	5	0	5	0	2	0	2	1	0	1	4	1	1	3	0	1	0	9	1	0	2	155	2	3	1	2	0	1	1	0
ZNF624	116	92	123	301	233	208	288	201	99	231	141	277	267	295	737	422	484	458	259	131	242	888	249	259	284	569	499	203	507	693	524	184	186	427	257	691	391	184	247	259	415	242	265	809	637	219	465	325	173
ARHGEF9	866	2823	942	4297	1819	1672	2382	1111	1019	1434	1565	1710	1815	2416	843	2038	2073	1555	853	1095	453	416	2062	979	1573	559	1454	482	747	734	1496	1563	261	756	92	1270	244	1533	75	810	3539	1063	739	1076	978	1822	1213	2402	1517
VPS8	1872	1992	2095	3247	2684	1136	3821	2024	1272	2201	2545	3354	4455	4660	5474	3317	3451	3317	1891	1582	2542	3726	3863	3547	3757	3363	3683	2544	3511	8235	4637	6600	4186	1524	3704	7079	3165	3030	5722	2476	5297	3047	5120	6227	4656	3496	5385	3527	5874
ARSH	1	2	19	0	4	7	8	6	1	54	1	3	33	1	9	5	1	7	8	1	0	0	29	0	6	13	26	15	0	0	25	26	141	23	1	5	3	15	2	6	9	5	4	4	13	6	1	8	3
CA8	1076	578	43	462	1428	13	122	874	934	523	977	2663	9939	367	221	382	16	34	20	121	5	81	32	9	1017	717	2991	984	57	10	610	937	1177	1652	3	398	94	1680	25	455	2613	22	404	20	610	109	21	603	5
SLC23A1	19	33	20	44	74	243	44	32	19	201	44	27	114	15	102	95	40	384	19	13	32	26	227	27	80	1271	109	104	8	27	74	40	311	41	69	46	49	48	15	24	47	12	20	26	70	49	57	63	14
KCNJ10	292	203	10	15	231	1	11	128	36	77	451	18	91	28	24	297	56	34	17	6	20	17	48	54	16	59	70	30	6	20	50	27	41	38	19	34	22	21	31	34	37	12	11	24	64	70	29	87	13
NPHP3-ACAD11	0	0	1	7	3	0	1	0	3	4	3	1	1	3	3	2	2	6	0	2	1	2	0	1	1	1	2	2	2	10	3	2	3	0	3	14	1	2	2	5	2	3	5	4	0	1	3	2	6
PCCB	2136	1564	1492	1821	1920	1688	2956	2513	1213	1466	2495	1679	2934	2118	3891	1496	3238	3641	1527	523	610	4047	2192	4118	1465	2971	2972	6120	2605	2851	1390	2263	3378	3793	3351	3187	2893	1755	4021	3142	2829	5407	6623	4150	2391	2386	1530	3482	5260
SEPTIN10	1669	4528	6621	13622	2652	6143	6097	3060	1187	3945	3142	5300	5170	12541	8868	7427	10706	7655	5588	5307	9386	9913	2808	3637	3471	5260	4725	3893	13147	17498	9506	4113	4045	4713	7399	9379	5653	4142	8391	9581	6947	9267	9757	8369	7634	3993	9066	6746	9024
TRAF2	364	378	1119	783	636	580	2188	550	266	1301	660	1989	2020	740	1200	1868	1782	1505	807	740	4667	1098	3767	2418	1232	1485	2942	2946	1627	1126	1692	1521	1947	6032	1081	1788	2273	2037	1929	1072	1984	2350	1093	1385	2016	2470	2272	3280	1434
KCNMB3	59	96	12	161	155	38	69	117	66	260	175	99	529	159	346	334	198	113	206	65	73	136	630	127	669	291	558	102	52	203	154	176	298	135	237	329	164	246	201	934	166	118	145	333	359	542	276	101	184
TFAM	1569	1907	812	3556	2103	1920	4274	2176	1238	2707	2343	5267	13043	2672	2767	3111	2216	6848	1536	1329	3114	4753	4251	2786	2308	6701	4358	3529	2384	3496	2933	5123	6435	8249	2746	5442	2098	2517	1972	1916	4704	2236	4252	3645	4196	2588	3688	4276	3709
CRISP1	0	0	0	0	0	1	0	0	0	22	0	1	0	0	0	0	0	2	0	0	0	0	1	1	0	0	3	0	0	1	10	1	0	0	0	0	1	0	1	2	0	0	0	1	0	1	0	0	0
FADS1	263	1794	194	5703	389	690	156	794	234	218	525	937	2496	3062	11548	1818	631	1266	572	1500	1700	8720	337	12101	592	10151	802	596	8497	24004	597	192	554	2705	1725	2987	6686	1442	6981	1956	646	2258	16120	2444	2166	487	6010	1047	3703
ONECUT2	41	92	11	137	57	56	9485	30	73	6518	176	6767	14483	43	438	13372	426	326	130	210	39	274	8554	550	12364	18064	16240	62	146	1130	9896	47162	3467	510	62	568	76	13289	7	30	29770	212	178	85	8496	5543	178	16490	201
KCNH3	22	16	21	34	44	15	14	7	12	104	25	167	1317	80	29	81	12	63	22	14	36	123	27	657	38	739	39	18	134	69	36	29	9	50	2	236	16	18	53	51	15	31	60	1312	49	255	147	18	155
ACSM2A	1	10	0	10	9	0	1	2	0	66	3	2	0	7	0	1	2	0	0	2	0	0	4	0	1	25	13	0	0	3	3	8	0	0	3	1	15	0	1	8	3	0	1	10	0	33	1	1	6
ZNF396	172	115	42	226	298	23	258	224	152	214	271	97	144	68	100	111	53	78	65	47	40	189	95	77	145	418	290	138	57	110	154	311	169	142	39	259	26	108	492	29	492	166	76	193	83	190	62	212	68
HHEX	105	189	200	1291	343	142	165	133	47	359	130	1162	7566	1171	551	1411	176	381	167	440	199	260	365	829	1329	6426	1091	6084	286	250	1098	535	1853	478	139	262	680	1148	203	309	1120	280	2168	152	1696	1076	371	504	297
DHRS4L2	405	423	1023	558	568	853	1346	532	420	489	751	491	671	850	777	291	807	904	622	527	1219	1234	627	840	477	1071	759	1448	654	1964	591	1180	1465	607	908	757	1693	327	2334	637	571	369	1791	1845	577	818	547	1129	2086
TTC25	16	44	5	95	37	14	21	14	25	164	64	126	64	61	29	70	28	4	33	26	15	178	98	93	31	114	41	167	32	89	32	15	1199	92	9	81	37	34	65	64	58	40	38	69	51	58	36	33	45
ACOT8	904	784	923	1104	1138	498	1158	805	630	2163	1117	786	1576	691	896	1498	1591	1084	1038	852	912	1070	1459	3960	1175	2026	2112	1729	651	1260	1278	1091	1341	1458	792	1071	1099	1110	952	1134	1960	1341	1096	785	1785	1316	1040	2032	979
KIAA1257	28	86	13	64	22	44	532	17	13	176	35	268	253	84	52	163	18	83	71	26	2	55	217	59	127	114	903	201	19	67	127	327	354	62	135	69	485	68	61	38	323	21	312	205	327	254	84	599	302
JUND	11622	25583	10672	26227	11337	10815	17080	10751	11848	7377	11918	18279	15318	23172	13159	11034	8412	18455	19281	12683	14038	9901	10271	8054	15336	19304	16758	19074	8940	12051	21073	9347	9143	13289	12234	15314	29888	24208	9883	46985	31951	20071	15445	8823	17826	18388	11107	20084	22639
TMEM176A	550	1285	359	7223	2731	630	897	723	838	3306	1041	3399	4179	2450	318	6353	1098	858	391	2422	1427	1750	18533	5085	1546	1105	6651	10032	2532	859	2655	15834	7339	1601	573	427	1320	10127	320	1582	3976	492	601	1170	7506	5502	1618	4853	962
SPEF1	7	8	3	24	2	0	4	3	0	95	4	13	5	12	11	11	52	5	7	12	7	23	4	105	11	41	26	20	11	9	7	6	8	42	2	29	22	17	15	27	13	9	27	17	14	14	5	9	5
MAOB	953	5346	1335	12456	1572	1745	3030	1693	797	984	1154	7307	2859	8347	314	1353	1377	264	162	1631	183	900	64	94	1732	681	1915	87	1958	48	352	1020	166	1661	17	2405	1479	603	601	246	1053	1055	145	529	455	786	3027	2271	544
DLK2	30	59	336	62	59	1798	80	74	39	145	159	99	154	279	1128	133	267	1230	307	485	148	480	189	810	206	1157	299	182	624	519	431	230	194	250	1564	801	488	122	1301	431	2772	122	637	848	149	171	990	186	782
LOXL1	381	1074	480	6505	1293	1188	925	903	286	231	529	1103	1394	3675	837	7175	2693	5538	771	5626	1657	4804	343	638	2372	528	2571	1260	6063	663	1931	170	10338	491	901	1549	2482	5081	450	2453	696	4545	1518	6299	542	5110	2910	1323	2563
FASTKD3	231	231	251	647	393	366	299	359	191	497	475	807	1059	307	1061	901	627	671	462	590	729	1203	1029	1422	917	512	1312	899	915	1263	754	724	916	906	807	1564	753	892	877	660	1024	687	1030	701	828	765	1754	528	507
TAAR9	0	0	0	0	0	0	1	0	1	0	0	1	2	0	0	0	0	0	0	0	0	0	0	3	0	0	0	0	0	0	0	0	0	0	0	0	0	0	0	0	0	0	0	0	1	0	0	0	0
FMN2	11	189	6	1230	49	7	1	33	38	148	157	6	5	206	13	113	30	2	3	30	3	8	1	6	49	735	27	2	7	3	3	0	47	2	27	22	9	5	0	17	1	34	104	44	1	21	2	5	0
ZMIZ2	3256	5511	6405	11157	6356	4695	18031	5008	3268	8499	6257	15245	10091	7788	11315	16944	17226	12750	8538	5112	9730	14661	26236	3450	12714	6231	24557	12227	13191	8959	14077	21165	18550	23104	9201	10862	7555	19518	14071	5468	22158	10341	12885	19503	22119	18784	10137	16420	9560
RWDD1	1685	2486	1392	4209	1574	1776	1257	1338	1526	2459	2004	2364	2457	3281	1561	2266	2452	2288	1405	1793	2839	2529	1434	2285	1558	1713	2106	1579	2468	1059	2157	2079	1522	3158	2472	1681	3124	2340	1094	2537	1695	2851	2149	2312	3089	2138	3137	1642	1893
TRAF3	470	1491	1495	4832	1449	3270	4511	1115	629	2992	950	2067	3545	3630	4888	3297	5758	5640	2753	2019	4264	6251	8795	3413	2914	3113	3648	2473	6291	8011	3167	4413	2664	3781	1600	7598	3721	4673	4243	1964	3956	2313	5289	4663	5233	2465	3033	8633	3728
ZNF845	379	582	492	1204	681	749	63	534	341	520	511	538	273	787	1133	1513	437	1279	605	332	407	1623	1589	692	562	1176	148	810	1093	309	1821	554	65	962	552	1380	463	1692	812	236	117	997	1073	1064	2039	804	1263	722	921
PRKCG	24	27	8	9	60	4	21	14	28	454	35	26	60	4	2	269	5	2	1	1	0	3	478	7	715	347	122	72	3	4	313	23	1	5	1	5	23	243	0	3	7	1	1	6	1180	1102	9	42	6
SNCA	29	252	76	720	120	22	7	36	24	74	116	1471	1551	681	40	296	631	49	27	213	114	446	17	67	111	16	41	95	1345	807	333	25	70	46	122	393	316	137	213	225	71	576	755	76	247	144	302	52	48
CLDN4	177	247	20222	170	420	14521	12010	456	130	11261	522	27092	21356	1683	7607	22157	7731	12672	17880	2309	640	2102	38923	345	27871	18321	41356	86642	6014	1731	29377	25065	22249	70260	10902	5904	21850	32057	12807	19169	44890	708	16414	23667	52601	43014	1715	33325	34202
INSRR	69	138	3	57	120	5	9	115	81	96	250	11	6	21	8	22	1	16	5	5	14	9	8	31	6	5	29	2	6	4	5	6	1	1	11	14	9	21	2	18	7	2	12	2	7	12	6	4	0
RAB11FIP3	1055	3478	855	9992	1894	2918	2813	1609	938	1834	2001	2566	1747	5796	2514	3601	4122	3923	1548	3426	3086	3770	2941	3291	1677	1532	4444	1489	3191	2607	1863	1961	2603	1955	2485	3574	3616	2545	3547	3017	3380	4045	2902	4483	3350	3400	2587	3636	3912
CLCN1	5	5	34	3	24	32	294	20	9	128	5	39	31	4	10	17	51	9	29	1	5	62	195	10	28	149	197	20	34	40	57	74	95	2	242	8	75	10	189	50	385	101	20	6	46	43	58	278	17
PODXL	1309	3429	566	16672	4001	631	6170	2027	1342	3518	3946	8904	14613	8592	2446	11123	2370	2209	721	6545	1302	1832	13324	27707	4829	4325	12139	9462	2479	1999	7393	6821	5688	10588	581	3794	604	9469	3222	1745	14539	2413	1778	3316	10690	5687	6600	20301	2480
RAPGEF5	472	1113	1731	4096	1279	1916	1264	813	495	1936	593	3619	4140	4382	6965	4985	2628	3874	1522	1526	1381	5896	2980	440	2489	4026	5876	3322	5856	6012	4894	1762	3883	3191	1511	3636	3300	5142	5398	1315	7434	1986	8293	5853	6091	3298	4221	3735	5271
ZNF112	226	361	146	823	362	235	729	277	225	347	414	501	512	319	342	475	465	273	156	219	447	737	790	236	380	768	407	266	275	93	616	443	256	393	159	657	183	106	193	103	809	277	209	391	666	200	751	669	272
NPFFR1	6	24	26	23	20	4	64	12	8	257	21	60	457	46	19	393	339	66	18	9	27	62	245	23	151	88	1136	1573	90	20	145	103	439	299	2	37	57	187	4	14	132	19	24	48	310	268	100	130	29
PPP1R32	59	86	48	228	110	54	35	84	28	131	125	103	124	82	125	99	208	103	41	111	104	52	83	50	59	22	148	53	40	27	58	26	67	31	93	155	152	68	39	155	83	51	41	32	91	190	194	46	31
GOT2	5353	4363	6815	7703	10099	10350	8851	7769	3951	5672	6541	12094	10308	10645	8227	5683	19093	9388	16948	6338	9975	10547	11240	18771	9019	9574	12394	20199	14887	15405	9603	8370	13633	15321	17593	15763	14992	4024	22207	18231	9320	8712	21677	19850	24421	8274	14753	11264	26362
CLCN5	832	797	839	1590	1824	598	3389	1636	686	1110	1714	2068	3275	1526	1586	4255	1347	2552	548	839	699	1905	2036	696	2009	3883	2449	2195	788	800	3789	3090	3659	650	980	2805	953	3689	599	420	3603	700	1777	1340	2444	2041	1358	3325	939
BTG1	5654	4617	4655	13446	6165	4808	4523	3571	4680	5489	5411	10378	17407	12692	10816	10011	8082	6123	7642	4307	13640	6098	4243	1956	7163	23836	9780	5182	13250	12092	6888	6581	3341	6341	10510	11700	14451	7925	8025	14507	8447	13007	16396	15987	11052	5401	11522	6259	15786
MYEF2	445	2372	119	4435	970	125	31	817	426	92	1312	39	92	1555	967	498	888	157	135	372	57	113	828	487	335	1702	171	27	234	36	54	90	62	26	50	1584	34	306	28	327	100	816	930	251	136	190	102	314	323
PRPF4B	2904	5065	2389	9949	5300	3230	9281	4583	2700	5482	5114	7464	4849	8524	14584	7681	5951	6564	3754	3147	4947	9518	7882	5105	4692	8823	7071	4386	5091	7328	10202	12269	8268	9540	6430	14330	2771	9050	5040	5655	7012	4267	4481	7757	9438	6967	6056	9428	4263
C11orf65	33	53	16	27	54	3	79	52	30	107	61	32	49	22	46	81	97	31	32	15	32	100	103	91	44	38	60	32	58	15	57	84	23	10	11	71	89	49	63	52	28	66	131	54	105	49	74	90	40
CARF	394	697	319	1425	760	273	1185	437	309	668	919	446	467	840	1164	907	1445	662	256	302	339	691	581	291	681	347	697	450	390	880	946	787	338	454	157	1325	189	472	652	338	759	317	391	1073	875	552	807	875	395
FKBP15	1654	1754	2640	4841	2458	2266	4301	1941	1332	2279	2351	4631	3762	3005	4861	5231	4263	5099	1920	1728	7284	4934	7157	4452	3133	2723	3325	5721	6827	6016	5109	3682	3634	3738	3979	3570	3884	3724	4882	1353	4419	2979	4890	5399	4539	3618	6809	5565	2980
LARP4	2414	4255	1831	10687	4178	2374	3579	4041	2071	4265	3773	9105	9411	5451	6030	8538	3400	4620	2910	2273	5058	8542	8141	2458	3978	9105	7492	5090	8094	8604	8868	6750	6163	8157	3415	9765	3311	11547	2830	2655	9766	3314	5696	6194	12244	4085	7567	5135	4717
C9orf92	0	5	1	5	0	1	0	0	1	5	2	0	0	0	0	1	1	0	0	2	0	2	0	1	0	1	3	0	4	0	1	1	0	0	0	0	1	1	0	1	2	0	0	3	0	0	3	0	0
DNAJC8	1459	2665	1821	5502	1895	2695	4240	1708	1284	2852	2122	5822	5680	4011	4426	4091	4403	4788	2881	3315	6477	6422	4294	7299	3871	6268	4670	4214	5256	4008	3195	5794	5258	3884	9727	4412	8134	4541	7622	4608	3724	5551	4330	4432	4607	4056	5550	4878	3564
OR1L8	4	6	0	8	5	1	0	3	4	6	7	1	0	5	6	10	8	1	0	0	0	2	0	0	4	15	13	1	5	1	15	5	12	3	0	2	6	2	0	0	2	2	2	1	3	12	2	1	0
MAPK7	494	1487	3717	3669	1051	2623	882	953	401	1081	776	1343	1320	2436	2931	1599	1479	3289	2188	2193	1853	2403	1893	2310	1472	1611	2452	1510	3207	3616	3831	1357	1888	2729	1627	3398	2620	1297	1319	5837	2131	1376	1759	2580	1828	1300	2506	1221	1740
SLC38A3	107	40	633	21	120	47	3	81	89	75	154	17	13	48	21	13	11	5	16	23	1	46	5	641	8	802	8	73	12	8	234	3	17	20	24	51	29	61	16	49	18	6	94	40	10	29	32	7	25
H4C15	2	1	1	4	2	3	5	0	0	7	6	16	4	4	11	6	8	2	3	0	9	3	5	8	12	16	9	6	8	11	0	4	9	11	9	4	16	5	9	8	6	3	1	2	5	5	13	16	12
NCEH1	2269	1168	544	1039	2512	455	7145	3078	1060	2348	2189	5623	22366	1704	8010	3988	3554	584	1159	2652	1262	1008	9997	4746	10873	3937	13457	11620	2113	6772	3820	6034	6464	33730	3729	2982	1481	10633	3906	1380	9396	2557	4725	3387	5901	8735	7575	8981	4863
VANGL2	694	632	2166	1151	1523	2797	227	1036	746	456	2019	395	194	3914	17522	1751	154	4923	4116	629	656	9306	1896	2997	706	3584	316	1072	10109	13089	3547	81	130	1486	6367	12119	7509	735	4531	6717	859	4131	12827	6001	1107	193	6817	765	10844
CCDC18	95	143	125	379	268	208	344	312	88	632	245	689	732	270	974	553	328	561	326	209	688	1453	869	294	570	286	752	304	652	951	912	599	550	990	171	1644	243	577	460	315	613	363	279	360	441	712	1014	556	331
MAFA	8	15	12	20	10	2	7	4	1	6	48	5	11	5	21	7	5	7	9	20	49	21	10	34	4	26	62	7	244	16	7	6	10	11	144	18	76	20	21	83	14	211	69	779	19	6	164	8	161
FBXO38	1572	1925	1631	4914	2604	2339	2219	2134	1179	2370	2104	2576	3069	2714	2749	3657	1944	3044	1570	1860	2186	2504	2134	2457	2308	3015	3512	2625	2685	3458	4574	2236	4138	2363	2569	2449	1289	2950	3025	1487	3767	1358	2014	3233	3357	2382	3291	2548	1791
AP1B1	7165	6575	20670	13117	11618	14502	15614	7883	5503	9028	8762	22543	12581	8555	13398	11699	8093	26038	12504	9126	10374	11612	14027	12567	10027	12412	15250	25531	14693	24812	17748	13464	27895	11715	7129	15979	9102	8053	11102	6929	14571	11592	22453	24880	15813	8062	11769	19528	24005
OGFOD3	823	963	835	2232	1133	1212	1429	805	933	1129	1391	2076	2803	1151	1081	1602	2072	2667	668	1389	1669	1306	3470	2251	1208	2254	1875	861	2922	1288	1298	1962	2625	4414	1859	2014	1434	1959	2072	1724	2194	1250	1667	902	1512	1986	1894	1771	989
PTCHD4	13	34	6	49	55	49	7	9	7	16	16	7	43	25	58	16	11	24	17	59	3	67	0	6	10	12	15	7	90	14	38	7	8	4	36	34	10	41	39	3	63	238	47	18	19	9	81	23	20
SYN2	365	934	24	553	443	35	12	447	276	70	733	39	53	133	403	35	16	18	551	109	12	55	30	86	32	264	81	17	40	4	18	12	38	18	21	734	41	38	46	135	95	15	230	313	35	39	24	44	18
LGI4	95	749	102	2231	273	273	23	125	211	32	217	71	151	3055	189	321	255	207	41	878	99	157	58	382	204	287	191	70	521	89	163	79	70	66	81	123	152	134	124	47	223	70	56	79	122	273	160	112	46
ZFP36	8544	46979	42040	145136	9840	50021	7715	13238	4556	6955	7265	13489	33784	91331	17387	27314	6860	37038	26573	12528	16669	13569	10758	3634	29101	13558	10765	19786	8827	27058	109631	9722	12297	6573	43361	33186	61503	41503	16601	48229	46862	18730	31435	13560	17722	13680	13123	12462	50909
PLSCR1	1232	2781	1910	9082	2434	1616	6111	2287	916	5965	1293	16625	23300	4779	6144	10552	4691	15566	3911	2893	18134	4672	7206	4352	8179	4623	12962	6218	6323	26929	9968	9374	3049	8474	6270	6516	5097	10195	10045	7932	9971	3319	8097	4461	10290	3514	10441	9579	5884
TRPC4	23	15	2	63	39	15	16	34	26	27	13	74	197	79	154	191	19	29	9	60	10	26	33	72	124	52	127	80	149	126	48	101	52	10	12	33	80	263	39	28	203	20	91	101	169	86	56	108	32
OCRL	1530	4341	2717	15698	2633	1673	7675	2336	1113	3585	2294	6016	4506	9403	4403	4486	3753	3028	2268	2406	1549	5063	6178	6218	3141	11386	6198	1969	4986	5572	4990	5052	4414	4225	2898	4859	1816	3469	2852	2951	7581	3750	4934	3493	4186	4306	3545	9069	3855
FAM102B	535	1762	338	12698	1682	443	3927	1417	417	4386	972	3839	5023	5026	5606	6550	1252	771	1702	1542	1670	3501	4305	1001	3227	3343	5476	3473	1988	1659	6004	8455	6896	3864	1765	5542	564	4427	1354	499	9547	1974	1187	2484	3407	2615	1813	5652	1328
HNRNPC	5337	7608	9537	15872	7282	11098	21234	6779	5236	12459	6598	20645	24560	16966	22362	15397	16428	19742	16246	10092	32135	31114	22493	22066	11563	31668	18918	30507	27393	27764	14967	21791	23398	21264	24424	20942	24056	21184	25122	30269	20633	21266	34880	26511	20540	16551	20160	24771	31101
TEX35	13	4	0	4	10	15	6	30	0	217	9	9	12	1	35	18	0	1	3	2	1	6	4	3	123	2	22	7	4	3	4	2	2	6	5	5	8	37	0	1	21	17	3	9	0	36	1	6	17
SARM1	314	790	198	1576	856	280	1736	427	578	639	724	698	975	1048	214	917	378	184	164	477	205	206	1357	600	844	896	1235	554	994	612	440	1226	1022	271	67	896	185	733	363	164	1855	305	594	291	734	1334	311	937	493
UBE2U	118	43	0	2	44	0	0	172	45	54	86	5	15	3	0	5	403	0	6	4	1	1	0	0	92	2	4	0	7	1	0	1	0	0	0	114	0	1	40	29	0	1	0	18	0	2	12	1	0
LPP	8927	110037	13787	272203	18720	34978	26622	20419	5077	21232	17812	38188	33985	199658	41057	43411	72625	30973	7671	76284	10846	26777	24232	14585	33301	25735	37489	24768	34484	29088	19234	40930	20868	9725	26070	47760	15899	35424	24550	14114	44958	19901	24898	39090	25079	28555	30251	26208	37366
SNX9	4497	5004	9582	15638	5510	2390	7951	6381	2917	8848	4171	8289	5877	9781	4878	10544	4699	2890	2966	4989	3835	5094	5328	4218	4760	2158	11165	6440	5842	3694	7614	5968	5883	5526	5744	5860	4374	7913	3732	3701	23426	4727	3793	6738	13198	10412	4318	11368	3629
ETFB	2049	1630	3820	2189	2321	3191	7340	1735	1491	2814	2123	4962	4351	2598	5184	1650	3188	5387	3496	1869	3147	1545	3932	2904	4099	4452	2923	7066	4555	4329	2577	3530	3676	2757	3804	2947	12125	894	4794	3142	3032	2550	10494	4722	4027	6079	3044	7542	5253
PSMA2	1050	698	537	1032	974	1013	1319	964	830	1439	1190	2094	3252	1053	1481	1655	1063	1474	2199	1546	3006	2054	1814	1135	1593	1586	3694	2074	1656	1947	1676	1951	1490	2875	3941	732	4044	2103	2009	1607	1895	2733	2532	3116	2511	2122	2646	1546	2625
SCFD2	358	438	722	1081	779	906	1665	488	366	826	485	1221	860	1045	551	1071	2066	964	735	468	903	390	726	1209	1064	1187	762	2230	606	1115	1000	1193	770	803	1269	1465	1000	834	1085	796	2797	1258	894	931	1208	1009	3480	1587	1149
GANAB	11226	15356	14122	38058	22192	14747	53316	14540	13313	23305	20598	39258	50784	30729	28696	31032	24824	23502	23847	35503	27252	35382	71399	63697	27726	67497	44000	41979	57429	76603	21895	29694	36266	55338	21839	53029	38925	33233	58414	35300	36384	37657	56528	30982	51823	30179	43099	54046	33642
THRB	2422	4083	915	5052	2754	2374	3037	3183	1659	1213	2990	527	1224	4787	1362	3214	2136	5217	607	889	42	1465	1048	18	1086	2966	712	87	137	205	534	615	872	1164	391	1070	1078	1630	2675	511	2228	444	1466	691	681	1856	435	2995	258
NUCB1	10010	12679	10623	51928	14723	9240	28740	10544	8346	16460	13281	15128	19563	22766	12934	17597	21267	13942	10496	23464	14769	20821	18532	37875	15789	37328	24309	21695	10585	19877	14996	14127	10892	18568	31100	14360	20774	31292	11453	22495	18291	18354	18024	12722	28103	17010	17212	26882	19755
AL121845.2	0	0	0	0	0	0	0	0	0	1	0	0	0	0	0	0	0	0	0	1	0	0	0	0	0	2	0	2	0	0	0	0	0	1	0	0	0	0	0	0	0	1	0	0	1	0	0	0	0
TNFSF13B	109	153	114	2408	304	51	213	83	110	1109	190	549	2013	1246	149	2818	737	1021	137	577	1006	116	1907	1488	972	677	932	100	968	714	1143	1462	287	549	825	151	347	975	139	409	504	170	140	267	1102	636	953	1286	193
PLA2G2A	11	510	1324	99795	995	1467	1824	183	53	2003	186	330	27	17053	745	14985	163	982	59	29013	26	20	85	39	267	1051	39498	12209	192	638	16434	1460	893	22	88	342	108	84	15	2268	40713	105	39	5	1003	4391	302	12463	85
MAP3K20	998	42227	1918	103638	2708	4919	7659	2374	757	1784	2612	5808	7280	70927	6526	11686	12278	6445	2511	16058	7962	10032	9055	5548	4894	5107	6483	7070	10122	18943	5961	3731	5533	12500	5967	12111	5820	5506	5100	5625	3068	3144	6439	7610	8141	6133	9766	10812	7468
TAF5	185	227	198	541	228	293	737	322	129	447	283	927	604	331	590	636	263	743	301	237	738	463	798	431	290	603	736	808	748	722	680	505	474	575	558	1024	686	468	417	245	482	351	1125	599	785	466	819	741	809
PCDHGB1	2	41	65	266	22	25	2	7	6	86	23	8	84	163	158	50	24	7	9	75	350	269	421	511	46	23	8	124	55	37	324	9	1285	16	10	253	3	24	2	49	9	280	26	2141	50	7	606	6	21
LRRC43	8	11	4	19	7	1	7	4	6	132	18	7	21	35	4	63	13	8	28	14	8	46	68	153	7	10	24	184	78	5	5	5	302	19	42	18	91	32	6	24	8	45	67	46	88	19	15	38	45
ZNF563	65	92	134	180	111	92	231	90	60	164	117	91	225	144	71	179	233	197	69	86	124	99	248	100	45	373	238	52	163	51	185	122	206	178	86	100	38	170	40	22	155	173	82	228	141	169	161	212	64
CT47B1	0	0	0	0	0	0	1	0	0	7	0	0	0	0	0	0	0	0	0	0	0	0	0	0	0	0	0	1	0	0	0	0	0	0	0	0	0	0	0	0	0	0	0	0	0	0	0	0	0
LRRC17	603	462	17	1677	585	309	27	390	1953	57	1243	48	101	385	197	570	290	75	27	453	178	1153	21	12782	70	36	96	60	2752	314	324	48	152	33	231	294	458	118	28	90	97	38	149	2414	22	145	1924	41	159
TINF2	1058	2044	3329	4430	1770	3393	2855	1149	1160	1367	1332	1871	2821	3873	2708	2540	3155	4602	3459	2280	4465	4481	2111	3488	1762	3976	1970	3744	3701	3130	3290	3184	3408	3474	6377	3301	3480	2623	3910	2738	2458	2072	4546	7416	3318	2373	2140	3900	4051
GIPC1	3227	2563	22635	4139	4424	15422	10457	5183	2303	5265	3511	17458	9393	4688	8796	5345	4139	21848	20081	6545	13213	7333	10819	7913	8296	8239	13992	13733	7903	8270	14026	7997	13329	13578	29900	11861	16270	9649	14316	8897	24199	15291	16281	12034	22032	12957	10112	15676	26413
SRSF4	2257	3981	3277	7743	3684	3320	6124	2872	2068	4470	3723	8052	5076	6151	7978	5328	7031	5434	4174	3798	8056	8709	6133	5998	5942	4791	6159	4281	5962	7574	5923	6355	6959	4012	11830	8459	9318	5068	10401	5319	7602	8435	4843	6061	7198	5506	9049	6672	5294
SLC22A12	0	0	0	1	0	0	0	1	2	46	0	1	7	0	3	0	0	0	0	0	0	0	0	0	0	12	8	0	1	0	1	0	0	0	1	1	0	0	1	3	0	1	0	0	0	0	1	1	0
MRPL33	847	1269	646	2726	1002	793	1205	860	606	1225	1095	1849	2970	2412	1500	1532	1283	2096	992	1114	1550	993	1802	1908	899	1749	1905	2376	1731	1213	1390	1826	1285	2974	1348	1333	1444	1618	1283	1633	1963	1785	2023	1842	1759	1307	1607	1316	2035
ENOX1	194	181	33	799	275	22	35	277	173	48	336	56	101	1081	167	497	183	201	53	386	27	132	21	320	101	40	125	59	339	46	156	52	220	21	56	35	183	223	14	35	79	29	54	165	87	197	114	99	29
DMAP1	940	1210	959	2178	1721	1075	1687	1156	1188	1715	1776	1174	1402	1504	2033	1762	3500	1776	1732	1227	2176	1958	1561	2040	2303	2289	2908	1373	1913	1328	1416	2035	2275	2077	1869	2839	1785	1510	1628	2219	2147	1944	1295	1163	1374	1694	2375	1764	1430
C5orf46	1	0	10	0	0	20	0	3	0	3	2	1	3	18	4	0	42	46	19	37	55	45	3	506	2	18	31	6	123	2	18	0	8	45	29	19	167	34	11	32	6	23	50	37	5	1	117	0	7
ZNF621	848	2103	844	4032	2125	1319	3037	1600	990	2372	1621	1340	1829	2101	1975	3092	1920	3107	754	1032	764	1836	1975	1401	1691	2759	2920	1013	1696	2227	3014	2141	1707	1958	552	2544	783	3043	1154	715	5538	858	1283	1814	3331	2242	1963	2869	874
MCTS2P	16	34	68	79	58	147	132	45	7	106	67	152	114	56	153	190	195	193	69	69	142	156	175	155	119	272	229	218	186	207	250	408	87	67	101	255	89	211	213	62	264	94	190	19	248	116	152	211	191
ZC3H7A	1626	3111	863	7034	2935	1577	4625	2281	1541	3723	2286	4611	4485	4272	3980	4862	3035	3099	1996	2322	2005	3569	2798	2351	3197	3946	4928	3712	2729	3952	3368	4071	3369	2713	3714	5594	1869	5473	2935	2190	4809	2197	2928	3823	4869	2787	4804	4511	4065
SQOR	915	887	4627	2352	1352	6654	3450	1478	694	2345	611	5503	4229	1834	1179	1489	2507	12491	4313	3113	9250	1923	3031	1088	2455	2040	7290	4003	1753	2276	3065	2349	2570	10861	5754	3012	3529	1363	4029	1727	3125	2946	3946	2396	3858	1238	6459	5087	5410
FGF20	12	15	2	2	26	0	1	7	10	46	16	77	30	0	1	153	3	0	1	0	1	0	123	4	35	5	23	8	0	2	6	1	37	1	0	0	4	1618	1	0	1	0	0	6	57	468	0	0	1
IDS	2814	10930	4147	26434	5898	5344	5051	4067	2739	11236	4552	9953	13477	14910	12136	18909	13455	6201	5231	5528	7857	7515	4519	5383	10009	3856	16681	5020	18527	12414	14247	10581	7925	9082	9689	22591	10198	14810	6788	5987	27277	4343	9966	17709	8995	7776	9583	8750	12680
ATG5	1233	1453	1198	2479	1816	1486	4177	1623	1093	4175	1500	4885	4332	2516	2181	2943	1774	2411	1912	1639	3323	3483	2946	2283	1914	2733	3453	3455	4052	1763	2754	3658	1704	8223	4310	2849	3346	3404	2067	2098	5134	4452	2981	3266	5793	3094	3541	4897	3366
LFNG	1705	894	389	397	2442	2597	11661	4531	1245	2877	2042	3893	1832	2392	735	2877	317	1327	1083	608	667	1357	7379	326	3159	356	7830	19825	1783	695	2623	7433	6937	2931	406	647	1231	3000	1791	315	4499	221	1768	3797	5820	7077	838	6518	716
KANK2	1979	32533	3677	107966	5911	5262	3089	3042	1718	2699	2935	4539	4829	67728	5159	14123	16455	3643	684	23304	2319	5366	2296	5467	6842	4839	4885	2769	7141	4027	3455	2490	5126	5153	1419	2835	1905	7536	1504	879	3844	4235	1332	8815	2609	6514	3675	5207	790
SPINT1	5492	2532	38491	218	6473	19383	30620	11077	3364	20303	6995	15322	18991	3665	9480	9596	22845	38251	18583	7125	19255	9828	28280	1760	18724	22839	32368	48807	17602	8946	16939	21323	26585	19338	34654	23007	14511	17805	20473	12391	31134	25578	26785	12073	24548	14953	18323	29740	24878
ANKRD65	128	577	340	481	254	1889	282	123	334	61	230	118	167	345	2652	202	1861	1736	768	395	79	325	39	751	187	64	141	233	1189	245	494	48	50	128	472	1432	1407	155	918	1261	91	595	751	1663	245	167	620	145	1365
MAGT1	3107	3488	2931	7437	6447	2973	12845	4503	3576	7152	4185	12174	20923	5738	8102	8274	4871	5189	3324	4734	8990	7366	10284	8814	6895	5842	9897	8749	10351	7755	7772	9991	8002	8999	7747	11814	3379	7541	8633	2478	17726	5172	7073	7774	8431	6877	8261	12607	9139
NDST1	4322	7809	32584	27377	7166	20629	3982	5276	3192	3081	7320	5683	10562	10363	9855	8447	14492	25259	7851	10276	9987	7814	4578	13260	6836	11484	7971	8199	17806	23132	26224	2695	10045	7957	11842	12206	3977	6224	16391	4570	10710	6655	9041	22593	14715	3447	14238	9463	11059
KANSL1L	768	1167	602	2498	1464	317	2916	1028	538	1779	1191	2362	3144	1457	1153	2032	952	663	406	475	539	1980	2343	364	2272	3451	1855	1907	1405	1751	1843	1424	1397	1106	315	2086	290	2309	945	723	1609	379	575	1122	1189	1218	762	2326	597
HDHD5	707	864	962	1446	1280	1618	3122	1038	709	1243	1089	2598	2562	1304	2508	1394	1899	2602	1745	1073	2016	2339	2362	2179	1331	1921	2606	1583	2154	4116	1296	4176	1151	2219	1006	2785	2161	1153	1761	543	1302	1240	4900	2481	2250	2163	2025	3351	3054
CT45A9	0	0	0	0	0	0	0	0	0	0	0	0	0	0	0	0	0	0	0	0	0	0	0	0	0	0	0	0	0	0	0	0	0	0	0	0	0	0	0	0	0	0	0	0	0	0	0	0	0
DDX41	1511	1134	2555	2994	1702	2925	2198	1776	1048	2986	1972	2656	3227	2107	2999	2679	6508	5627	2685	3339	5940	2940	3730	5693	2574	3394	3687	5763	4525	4999	2792	3168	5446	5641	7317	2295	3072	2124	4425	4299	3951	3427	4175	3797	4149	3187	5326	3095	4604
PUS7	366	511	655	1109	475	1628	1251	673	335	974	641	2527	2813	1440	2633	2160	2144	2868	1524	460	2788	7395	3445	2371	1115	2315	3053	3200	3795	8238	3515	4767	909	5563	1299	5379	1655	4184	2232	3095	2962	2721	4554	3556	4312	2740	5270	2626	4276
OMA1	596	568	560	558	989	362	856	695	586	1043	821	1615	1175	799	974	1020	1864	440	1016	362	1021	1570	863	597	940	820	627	1238	625	544	930	1531	586	756	380	1501	1388	822	796	859	2265	1062	836	1036	702	768	1440	884	883
ARSB	544	1673	277	7447	1017	435	599	618	731	835	1004	1004	2760	5468	1115	3423	1330	756	294	4306	685	1311	602	1651	987	2153	1502	1198	1973	2828	1084	541	1192	873	400	1119	383	1863	1031	656	1415	627	832	2530	1094	819	1724	907	1060
RASA4B	3	6	4	21	16	3	5	0	0	2	3	6	3	22	8	14	15	20	3	1	5	3	5	8	3	12	14	1	3	0	12	6	2	3	0	12	0	2	9	2	7	2	1	9	4	2	27	3	3
SQLE	743	384	3323	861	759	13220	14415	906	514	674	698	6514	4662	2685	13972	2855	2081	33534	8353	1192	9839	20980	3753	7045	745	3032	8443	9588	18023	17855	10295	5086	2453	3904	5381	13811	10094	1871	12210	1927	4804	7111	16513	17414	8817	3887	10132	10660	30737
KRT86	7	32	13	159	22	9	33	7	2	75	19	48	43	98	65	66	193	22	72	48	70	52	28	122	51	311	63	122	107	70	118	38	496	92	50	227	33	179	152	177	48	130	80	64	63	55	143	111	68
POLQ	37	37	477	115	121	249	854	862	32	980	257	3179	2221	480	4242	1549	557	1411	981	509	886	2330	5609	1620	883	1512	3696	3037	1958	6838	1997	1089	1765	3173	527	7320	1508	1868	4223	884	1006	1317	4522	3080	3577	1016	3650	1738	3522
EIF2AK1	6469	4563	4849	5921	8361	5796	34402	7329	5540	12851	7974	20166	16324	8480	14331	13901	9704	11751	11817	7112	11476	20618	21789	15865	12731	18115	24375	37092	19014	19783	15993	15890	29440	20012	17684	13558	14492	19386	16801	14030	26093	21403	24241	26415	26658	24840	11944	21747	19777
CDC42SE1	2001	3568	8375	7905	3453	9198	3520	3128	1858	4160	3528	7372	5126	6319	10589	6246	8328	15798	8688	4507	7278	14372	5571	5912	3745	5257	6447	12783	11912	11527	9331	5991	7105	6235	13103	12209	11146	7035	13693	8540	10431	8457	10882	9270	10744	3309	9513	5403	13995
TRMU	584	725	886	1270	973	1463	881	1091	485	1025	1269	2115	2135	798	4796	1527	1177	3055	1656	1053	3138	3775	2275	1856	1556	1919	2961	2109	2487	3454	1998	4756	2250	1615	1059	4226	3114	1125	3187	1904	2249	1951	3494	4288	1883	2706	3273	1535	2244
FGF1	9	390	103	533	104	800	30	32	14	48	164	54	92	333	110	147	1827	2525	292	205	563	494	46	54	94	33	67	94	579	1342	208	49	116	69	32	276	453	168	1281	360	100	141	160	1021	93	92	1051	150	142
SPDYE3	137	198	142	335	211	235	296	147	140	313	203	262	674	233	386	469	604	520	334	158	294	997	675	521	347	606	554	453	464	877	498	819	256	488	372	1287	333	724	559	477	569	544	495	608	572	712	671	527	327
FAM13A	2790	2322	424	5585	3518	419	4800	2874	2764	2865	2860	2700	1648	2639	3450	2836	769	785	888	1041	1662	947	1129	751	1226	1517	1156	374	1697	2115	1275	2248	955	167	342	1998	556	2893	617	1026	2319	648	1333	1999	1631	2226	740	3917	1244
ZNF888	52	56	58	47	137	35	242	117	49	127	156	50	188	35	26	88	46	86	31	14	23	30	228	18	362	309	202	60	49	2	150	130	115	111	39	88	15	96	45	1	442	110	40	31	129	159	96	220	41
SSBP1	1386	1398	1915	2514	1593	3034	1326	1719	1097	2070	1660	2805	5589	2121	2657	2924	4112	4462	4003	1674	3399	6408	5776	6363	3828	4989	5107	5940	3080	2510	3457	5531	1917	8890	4411	1757	6609	3211	3160	4128	3635	6324	6789	3496	4988	4446	2559	3337	2902
SBK3	11	15	0	25	17	7	40	9	2	153	23	11	219	16	4	19	6	13	5	17	1	0	2	4	11	10	23	15	3	2	12	14	213	23	1	5	6	15	4	7	113	0	4	13	87	64	4	52	2
SLC28A1	1	2	2	10	6	0	1	0	1	203	2	3	9	3	3	0	3	2	6	9	3	0	14	2	0	22	10	13	1	2	0	9	18	66	3	6	11	2	4	1	68	8	3	5	1	7	10	8	5
MAP1A	190	6670	699	17960	1599	984	257	466	266	432	497	994	1218	10902	2047	6354	1809	931	125	4477	682	3159	620	839	1206	420	1142	812	6960	770	1123	382	1494	599	265	621	2272	4713	213	423	1254	563	9703	2930	1000	1457	1118	996	1693
SH2B2	124	292	312	415	188	155	55	127	101	230	143	253	463	594	430	491	502	1240	631	305	1012	523	220	2065	250	728	487	267	419	631	423	193	491	1535	224	471	215	514	332	1541	329	1012	848	410	722	452	603	317	442
PHYH	1841	2122	403	2870	2727	199	4161	1881	1623	2213	1887	1202	2020	2192	884	1590	4494	521	275	1292	863	2181	914	2248	1346	4626	2771	4040	661	440	1379	1811	2470	1913	848	438	697	998	730	828	5925	1011	774	2450	1225	2369	541	2657	606
RBM5	3149	5183	3830	10028	6954	3227	7819	4469	2436	6395	6737	3012	3607	5051	4053	7796	3891	6799	2503	2454	3177	3879	5178	3926	5492	3607	6989	4138	4530	4916	7798	6954	5449	4099	2506	6600	2511	8484	4312	2444	5474	1835	2813	3339	6722	4620	4569	7339	3147
PPP1R14D	2	13	5	1	19	22	1061	15	3	2046	12	401	445	4	5	316	18	37	10	5	2	3	3095	3	64	181	2472	282	5	0	27	631	39	3	4	14	14	76	9	7	1042	4	7	8	381	209	12	1370	9
MBNL2	4544	8485	2491	17679	8828	3873	11179	7217	4144	6105	6088	13359	9871	19497	8284	17913	10427	6827	3748	9475	4859	9931	5897	10731	7170	3577	12814	5000	9017	7564	11040	6408	5975	10066	6320	11520	4150	15165	3793	3064	12173	3557	3210	12067	66134	6758	10418	12164	10802
C11orf86	6	0	0	0	0	54	28	15	0	260	8	138	21	2	0	182	0	83	1	1	5	0	37	0	114	42	157	7	1	0	76	311	1	342	6	2	2	91	0	31	2077	2	1	2	129	353	5	713	6
HARS2	912	731	1098	1729	1326	1124	1339	1425	635	1717	1214	1317	1436	1061	942	1506	1264	2069	1028	1482	2133	1227	1821	1423	1400	2818	1770	1972	1806	1805	1740	1833	2315	1015	1871	1447	1009	1452	2029	1496	2774	1137	1326	1401	2095	1810	2259	1597	1072
SEZ6L2	5528	3271	199	485	5583	69	23772	2788	6996	10033	7594	7073	9842	683	162	4431	1274	1352	1544	4915	3661	1656	6442	6228	5534	5024	10821	5672	3070	1782	2777	7427	1618	2232	1434	2991	1186	4089	654	8064	11501	287	1403	2530	8154	9938	2924	15786	5772
CD3D	100	60	243	36	190	27	71	34	150	586	110	171	722	206	17	683	365	182	234	57	474	26	173	405	395	318	866	75	123	99	367	185	55	280	133	86	86	515	209	768	91	85	90	43	722	294	658	748	64
CYP4V2	1495	1261	387	4052	1882	389	8064	1082	887	2797	2564	3609	4212	3729	335	2543	4044	907	396	1005	455	1786	2626	612	3983	1819	2247	1600	766	2573	1614	4690	1570	1739	986	826	384	1651	433	1120	4818	819	487	814	3587	888	1499	4454	705
PALD1	144	1193	639	2649	639	596	140	238	99	372	380	2453	1492	2099	274	1690	1647	3395	283	1059	1610	952	267	581	595	619	781	1428	1139	352	774	379	3381	1301	103	1237	479	1093	322	495	1241	264	490	468	1750	993	904	1303	442
CCDC34	202	156	165	158	355	158	390	358	111	894	503	840	2048	443	890	1167	358	403	2510	175	606	1456	761	1387	1375	2413	1703	501	1917	979	3582	693	867	2653	550	1593	861	984	735	455	958	1013	1511	1022	481	1061	1693	895	511
DDI1	22	13	0	4	21	0	1	39	31	29	44	2	10	0	2	3	14	1	3	3	0	0	2	1	4	32	9	1	0	0	2	7	0	0	0	0	1	3	0	3	1	0	0	3	0	6	0	4	0
SLC9A8	1560	2119	3420	3874	3297	2672	8199	2678	1569	5554	3122	3864	4642	2446	3562	4622	5276	3346	2654	1666	2466	2386	9478	3894	5386	4329	8510	6243	1471	3263	5267	7289	2922	4110	1664	6445	2722	5104	3676	1610	12992	2284	2698	2631	8978	7532	3163	9986	2702
EEF2	99694	178228	185265	332770	124265	195164	391079	95659	132745	152097	147689	212409	144727	196378	84321	150051	331526	305333	137398	136623	158310	131930	108164	160157	88387	94191	112845	179052	245734	245384	132902	115789	141943	172961	78836	156604	140618	268234	131262	131177	136423	150998	214574	143098	375390	258872	187813	288386	179351
FAM71D	24	31	7	62	34	32	41	13	14	114	45	48	93	31	119	37	24	52	46	26	38	44	65	64	55	46	109	32	53	41	47	89	20	128	143	44	137	59	35	90	78	51	74	25	48	78	41	33	53
SHISAL1	77	1595	134	1304	199	75	75	91	25	148	90	241	181	1014	100	407	207	94	57	3147	1796	467	38	945	208	22	166	163	4251	292	989	45	166	54	442	222	97	112	144	120	117	63	129	705	347	175	1135	261	125
NAT8L	423	228	11	96	729	13	25	132	188	29	885	13	26	40	345	53	75	174	69	21	11	13	31	184	35	35	49	165	97	11	15	13	159	16	27	200	177	36	17	137	18	159	375	645	20	49	17	22	20
PPP1R15B	4199	6901	5478	11810	6713	5361	8681	5432	4879	5944	6066	13347	8704	8998	11411	10988	6996	7649	4681	3456	6267	6393	8444	3901	6598	9535	10382	17119	8048	9477	11685	12048	9488	5527	5627	13456	5918	20900	6691	5588	27527	4037	8713	6041	16531	7391	6798	10407	10728
NR1I2	66	58	3	11	73	2	5718	4	25	2473	39	2185	419	18	1	2043	4	12	1	3	1	7	6240	54	340	42	380	1	7	5	607	6119	20	3	9	6	8	153	6	3	5781	0	9	2	1100	692	16	2427	14
GPX7	151	237	94	1012	226	52	49	34	163	91	246	225	397	525	481	917	265	135	107	1195	222	1206	101	1954	227	301	251	193	1810	508	289	148	1052	181	778	1217	1015	368	219	79	136	750	230	378	385	417	920	243	824
TMEM59L	14	213	14	555	43	25	19	18	12	65	41	24	22	369	54	168	192	19	12	228	34	32	4	237	44	5	20	18	93	2	12	12	14	4	85	174	62	102	17	40	11	36	35	123	5	104	18	14	16
TRIM51	0	0	1	0	0	1	0	0	0	2	0	0	0	1	0	0	0	0	0	0	0	0	0	0	0	0	1	0	0	0	0	0	0	0	0	0	0	0	0	0	0	0	0	0	0	0	0	0	0
CNOT1	6596	11484	33972	19124	13966	17171	45012	12655	6369	26297	12884	45724	25587	19441	28867	25720	25034	26410	19232	11194	10519	17701	34031	21316	19595	19224	29779	32724	29828	35783	48445	25168	25197	25280	18852	39912	10110	16443	43047	8071	47113	9518	31589	39732	50181	13754	19744	48521	55313
ZNF786	160	233	623	751	321	416	584	320	125	653	358	326	715	695	501	645	1056	1177	763	382	439	1929	1696	302	469	898	874	1155	766	573	666	1415	595	1248	679	600	627	598	1009	519	956	997	1268	905	799	713	401	1040	949
GLP2R	80	351	2	1082	162	5	30	66	44	125	104	4	12	319	9	190	127	7	7	40	11	4	8	213	27	22	14	26	28	0	5	16	35	8	2	1	6	13	1	6	92	1	1	26	14	28	10	20	1
LRTM1	3	1	1	0	0	0	0	4	0	23	4	1	5	1	2	1	1	2	5	0	0	6	1	0	2	0	9	1	0	2	4	0	1	0	2	2	5	1	2	0	16	0	2	1	0	17	2	3	2
ZNF516	991	3239	1808	3996	1962	1482	3249	1090	940	3063	1759	1791	1838	3492	3840	2113	2413	5397	689	1551	1155	4681	1222	1014	1432	3200	2474	2517	3858	6342	3012	1415	1820	1733	1743	5479	1206	2081	2299	1949	2016	127	5067	1807	1925	1310	1978	2775	2764
TMEM39A	946	1169	654	2689	1664	1100	3950	1152	1048	1562	1405	1848	5496	1769	4146	2835	2073	1814	1096	1841	1144	2708	3381	3494	2778	1940	3475	2993	4280	5089	2699	2614	2137	2671	1040	4424	1546	3983	2725	2728	3983	1063	3741	2775	5402	2353	3693	3495	4085
ENKD1	267	446	201	979	322	352	447	308	191	499	298	969	559	710	220	509	261	673	347	526	419	728	463	2909	563	748	941	1752	552	824	270	560	773	1140	915	444	880	323	957	300	766	476	621	606	403	874	401	498	979
SPSB2	175	137	222	321	315	267	681	219	178	585	218	268	907	494	1118	206	1135	525	337	227	465	847	976	295	436	967	456	1573	759	1054	360	404	1658	988	242	361	1208	287	1272	863	1307	1085	1001	746	503	513	657	944	686
ROPN1L	8	15	4	22	11	1	2	4	0	84	68	4	17	7	22	6	4	7	2	10	8	31	2	137	9	7	8	0	30	23	10	4	11	11	9	6	6	4	6	24	10	4	9	12	2	5	6	8	4
LMOD3	3	205	5	528	19	13	5	10	5	80	10	76	33	75	34	20	64	7	3	84	10	2	57	7	12	13	26	16	7	1	12	14	8	14	6	5	17	28	3	7	12	4	4	14	16	19	13	20	2
CDC25B	298	1029	965	3640	1068	2394	2713	1471	214	7129	1121	10588	11068	5808	5097	7205	2294	4820	7974	8728	23323	10400	30451	11867	6503	7137	35896	40156	10284	13724	7046	3777	14546	15700	5627	18286	6258	13820	7085	5195	9360	9738	21389	5461	57594	9594	8874	12639	19034
SHISA5	2494	4400	9161	12545	4444	9775	10830	3718	2298	10525	3092	11702	11979	9167	5727	8428	7636	19561	13290	7493	15139	6949	17784	22564	7007	13188	13906	22074	10899	10555	10310	11442	13803	14961	11510	8519	15378	8381	12730	10170	12472	14437	11866	9051	13318	9766	10116	18769	13940
HES1	1378	1213	6111	1711	3482	2390	3743	2298	1051	6061	1603	6234	8521	3574	5590	6331	5361	4809	12306	1260	7613	6508	5388	3035	6036	6138	8195	9709	6289	6226	9166	7219	7151	4274	11803	5079	19022	6706	4582	6328	12406	13600	9224	13310	8554	4940	7872	6295	12372
LRR1	135	192	254	435	179	325	524	316	123	506	236	622	880	763	753	568	311	637	584	354	2174	772	1503	1180	468	1194	1055	1041	688	1568	705	719	872	1356	800	676	871	626	1055	447	491	401	966	834	814	833	789	1058	798
RAB25	3445	1300	25196	53	3508	12603	11938	3928	2336	10430	3297	10547	5858	1704	6806	4586	7754	26000	15337	3062	2995	3035	13673	68	5028	7661	7763	15857	2319	2034	15034	12576	8744	10917	16099	5088	12106	7813	12967	10220	12458	7178	9537	7357	12787	11208	3549	14158	14374
TMEM155	5	5	2	29	6	1	0	1	0	6	4	1	16	43	55	65	8	2	6	13	12	176	4	15	1	7	7	2	4	309	11	10	9	7	1	7	103	22	5	293	24	9	209	10	18	12	14	18	2
NBN	1036	3078	1745	12195	1868	2549	6326	1819	977	4102	1807	9353	11878	6965	3585	5195	3472	4546	2294	2991	4121	8674	6622	2191	3314	6824	8574	6938	4384	6321	5557	8993	5045	9625	2968	6177	1740	5810	3856	3156	15676	3207	4169	7183	6629	3064	5325	8358	3457
GATAD1	1637	2165	835	4123	2979	1406	2501	1803	1457	1841	2283	1693	4017	2076	2681	3247	3164	2669	2451	1030	2290	3707	4035	2079	2513	4881	16651	3392	2076	4407	3675	5079	2256	4048	1257	4479	1698	4249	2094	3176	6262	1952	2585	5994	5815	3797	5054	3549	2146
GSTCD	267	677	390	1019	424	448	1470	635	163	1006	539	3480	1757	1103	789	1449	507	1008	482	378	1176	1750	1551	353	443	1550	1471	2893	950	1944	1189	938	1161	1595	576	2422	805	1308	1578	443	2590	455	1108	1038	1640	879	929	1887	1578
AASS	275	1485	411	3825	770	300	334	542	433	447	903	214	434	1140	1208	1717	553	260	498	445	233	704	333	469	785	423	369	188	337	521	523	639	476	52	202	1857	74	1024	767	430	1149	450	1306	513	502	396	574	438	1284
KRT38	0	0	19	0	0	1	0	2	0	7	0	8	1	2	73	0	4	0	2	9	0	2	2	12	0	6	9	0	4	2	0	0	0	0	0	11	4	0	3	25	0	1	15	1	0	1	6	0	42
MYOCD	487	5940	444	6226	1496	1197	210	1184	306	189	987	205	478	10666	707	1457	3040	442	40	3169	82	18	75	13	1555	70	477	88	212	20	95	211	199	46	24	119	65	1024	10	12	335	170	29	953	149	933	91	339	20
IDH3G	1969	1717	2900	3880	2458	2818	3758	2381	1783	4468	2265	5014	6251	2948	2609	3348	3390	4721	3370	3678	13584	2703	6443	8369	4546	2493	7118	6581	4660	3709	3387	5649	4721	6392	6525	5670	5996	3444	5448	4011	7136	3453	4357	2560	3803	4711	4980	6319	6685
FDX2	92	91	58	126	78	93	77	85	64	111	102	101	174	75	80	84	181	124	164	117	229	135	115	247	107	208	196	86	155	204	79	147	109	307	375	74	289	147	150	417	162	239	266	161	120	157	123	117	167
SGCE	201	1567	93	4439	667	338	77	193	254	121	447	254	2929	2805	923	2586	497	168	102	1211	163	594	238	674	532	1382	296	252	1306	3148	434	146	349	162	543	935	1441	798	1397	82	1176	170	911	693	1372	418	1202	226	101
CCDC122	165	173	63	497	242	161	399	188	158	222	348	280	695	291	765	229	131	511	48	110	88	358	573	346	208	335	530	326	654	1114	242	726	89	310	255	467	384	204	26	92	257	78	261	166	882	523	307	391	239
CRYBB1	3	5	7	66	18	0	5	0	2	29	4	6	21	24	3	39	9	5	2	35	8	9	2	70	12	21	9	7	40	8	17	4	19	20	4	9	13	18	8	13	8	9	12	8	13	22	10	8	8
SIAH3	1	5	23	5	6	1	2	1	1	119	0	1	1	6	5	20	3	1	13	3	0	0	2	99	16	2	22	2	144	3	1	2	1	1	0	8	4	13	5	2	2	1	17	4	12	5	4	5	1
ANGPT4	1	39	3	161	22	2	8	2	17	87	19	22	23	14	18	110	426	15	6	10	17	9	7	2	15	6	437	4	4	13	4	6	60	3	2	28	12	15	51	19	54	14	12	11	12	56	29	14	4
B3GNTL1	68	111	146	289	293	105	279	131	111	386	168	677	911	188	104	398	401	514	110	241	310	386	782	722	409	259	684	390	507	94	243	798	817	862	181	749	282	430	423	474	597	357	239	150	353	573	259	317	345
VGLL4	1096	1887	2183	4736	1765	3008	7580	1631	950	3433	1904	3824	2548	2547	2970	4032	4403	3820	3006	1810	1978	3710	3794	3231	1621	2131	3286	4645	3596	730	3739	2733	5961	2932	1836	6860	2607	3796	2406	1053	4219	1914	5027	4686	3523	3386	3421	6427	4591
ARHGEF10	1034	3136	340	8373	2901	327	7001	1734	1599	1096	2982	5727	1209	5862	962	2699	2110	403	219	3348	885	4585	2846	1440	1377	395	871	575	3208	2303	1657	464	756	1335	1425	1708	1645	4141	440	555	4352	759	2162	1213	1200	3571	1110	5525	182
EEPD1	1944	1093	720	1869	2083	879	2990	2462	1503	1099	1603	6516	2223	2187	1672	2940	1053	1160	397	649	228	900	1977	567	3615	1863	3691	5589	921	188	1336	3050	4580	1500	164	489	813	2746	743	362	3203	420	1698	1438	6266	4097	436	2684	688
ZC2HC1C	93	81	66	221	123	57	316	114	72	233	127	140	228	116	102	133	279	184	106	85	63	149	416	96	185	262	228	469	135	128	123	277	263	488	91	155	131	167	141	108	186	74	100	528	270	433	46	316	223
TCEAL5	8	53	7	96	27	1	0	5	9	3	19	0	5	29	1	14	5	0	2	4	0	1	1	12	15	2	4	0	4	2	7	1	4	3	2	31	8	15	1	4	0	0	14	0	1	1	1	1	51
SNRK	1999	3840	2600	9506	2684	2189	3894	2366	1458	2411	2859	4085	4377	8402	2280	7867	1997	6646	3370	2532	1884	2006	2505	1921	2908	2656	4242	2575	3120	3198	7534	3663	3027	2822	2950	2680	1417	5748	1845	1033	7536	1418	2140	2687	5109	3079	2683	5638	2895
CRYL1	1889	1401	1081	2939	1871	236	4360	1640	1725	2158	2411	1192	1405	1760	998	1558	336	230	429	695	478	566	2670	1116	983	1392	1930	1099	1087	928	801	2554	1496	699	725	723	496	1015	537	745	2967	902	803	1020	2208	1763	944	3221	1446
ZKSCAN1	6469	7072	6537	10887	13160	4059	17865	8507	5383	10961	10250	11638	8912	8432	16048	12561	15523	8626	4927	3157	6022	8671	13302	5329	11107	12619	10838	16076	8182	14108	16043	16475	12086	10287	3889	30862	4552	18789	7156	6808	12606	4258	7316	14397	18252	20650	20861	20732	8060
TECRL	0	0	0	0	1	1	0	0	1	16	0	0	2	3	0	0	0	0	1	0	0	0	0	0	0	0	0	0	0	1	0	0	1	0	0	0	5	0	0	2	0	3	0	0	0	0	1	0	0
MTRF1L	357	636	358	1302	489	698	977	647	307	1048	506	1241	1016	1061	618	802	603	1106	458	627	1164	1083	824	731	649	1226	1353	1056	893	1068	1142	968	748	707	887	1113	761	1172	873	834	2169	928	693	992	1831	839	1284	1179	856
PAX4	0	2	0	1	1	0	110	2	0	58	0	35	13	1	0	0	0	0	0	0	0	0	1	4	2	0	98	0	1	1	26	9	8	0	2	1	0	12	0	0	157	0	0	0	3	228	0	27	1
FAM107A	2490	4056	227	17556	2804	743	215	2030	1166	284	2137	464	404	5275	248	2401	276	1040	113	2273	33	25	34	90	912	209	302	125	74	34	1147	203	141	72	25	184	12	565	80	65	615	178	87	72	166	590	121	238	74
RNF122	145	1007	172	2930	338	179	404	167	162	229	231	228	433	1681	239	544	506	677	289	673	849	782	131	926	341	511	487	755	595	205	400	335	349	327	724	617	1011	762	249	288	335	870	1408	457	376	422	349	632	855
ABHD14B	2295	2569	3898	3907	3212	2632	5837	1936	2519	4833	2833	2607	4230	2688	1289	2588	5345	6638	2902	2028	2960	1919	6607	6753	2418	2852	4240	11267	1593	1771	2239	6535	9236	5665	2748	1462	3489	3304	3036	1678	5132	2718	2998	1659	3507	4498	1636	4555	3087
PTGDR	22	29	6	38	83	2	23	11	36	18	28	31	32	14	8	55	17	11	7	71	58	40	10	20	56	4	9	7	154	19	20	8	14	10	9	11	15	21	3	6	26	6	18	21	31	34	46	46	13
RABGAP1L	2275	2520	3293	5368	3960	2391	8056	2407	2305	7337	2942	8841	4556	4822	5587	7347	2676	3625	3257	1663	1754	4854	5851	2298	4840	3012	5620	5863	4150	3854	7025	4822	2914	2439	3670	4133	2715	5216	3904	1707	11995	1881	5085	5380	7388	4861	2759	9213	3105
IDUA	1114	897	498	1593	1822	549	1992	771	1318	1604	2095	1257	972	936	1053	1894	3082	434	1582	863	422	797	1904	628	1832	1047	1366	2217	699	460	1137	848	3772	350	279	859	943	1705	942	2679	3642	823	803	762	1864	2336	728	1830	612
CHMP2B	1443	2127	2655	5006	2122	3413	6384	2105	1237	3198	959	4299	5404	3337	2812	4715	1548	3932	1954	1331	1112	2243	4377	1493	2683	3330	8469	4422	2274	3025	5219	4483	6966	5018	7024	2154	2744	6802	1573	1448	10566	3099	2053	2655	8470	4191	2045	8080	2385
PPP1R2	1465	2894	2772	7055	2237	2418	4194	1718	1366	2446	1974	6382	6827	6432	9644	4302	4036	5006	2867	2946	4229	5058	9268	4800	2385	3367	4522	5907	6390	10158	4649	10219	4912	2502	7200	7691	5597	4890	4265	4852	6226	3713	6561	7279	6097	3481	7206	4767	9496
AC008763.3	0	0	0	0	0	0	0	0	0	0	0	0	0	0	0	0	0	0	0	0	0	0	0	1	0	0	0	0	1	0	0	0	1	0	1	1	0	0	0	0	0	0	0	0	0	0	0	0	0
CREB1	1272	2197	1793	6237	2506	1804	5342	2010	1057	4303	2149	5399	5068	4518	5551	6165	2727	3940	2609	1814	3703	6372	4641	2266	3217	3300	5043	3448	7156	8645	5424	5557	3718	6225	3419	8058	1797	4629	4289	1940	6919	2015	3543	5484	6402	2776	3528	5883	4717
ST8SIA4	128	168	192	888	615	658	167	80	190	485	236	787	1980	1003	335	2110	460	514	247	459	480	337	198	663	854	939	865	336	565	464	1123	441	449	807	185	321	165	1181	2110	1140	1079	2588	255	6652	1689	509	686	999	238
C1QTNF3-AMACR	6	1	7	2	4	2	8	1	2	8	7	3	7	0	6	3	3	3	4	2	1	4	0	5	6	2	7	3	3	2	11	2	3	1	5	14	6	3	19	7	7	3	4	2	2	5	2	7	0
NECAB2	38	18	0	15	43	17	2	11	30	68	38	6	19	8	625	5	35	37	10	12	11	1037	7	100	13	28	5	13	382	696	0	5	71	4	6	13	330	3	27	82	13	7	409	102	22	6	8	4	77
PROSER1	2139	2477	3042	4437	3539	3085	8351	3360	2440	4714	3306	11015	7875	5256	8366	6938	1848	7248	2832	1988	2386	6544	14839	3232	5388	8671	13833	20046	7556	14506	12622	16007	3246	6991	6241	9533	3694	9607	3492	2285	7731	2530	5442	5238	19529	16047	5730	10183	9753
PRR20E	0	0	0	0	0	0	0	0	0	0	0	0	0	0	0	0	0	1	0	0	0	0	0	0	0	0	0	1	0	0	0	0	0	0	0	0	0	0	0	0	0	0	0	0	0	0	0	0	0
GPR151	1	0	0	0	3	3	3	2	3	49	2	0	4	0	10	0	1	2	0	1	1	0	5	7	1	3	6	0	1	0	7	3	0	3	0	0	4	0	1	0	0	2	1	1	1	0	2	3	6
RTL8B	353	1072	1251	3655	588	1393	79	359	335	60	518	434	452	2718	1441	632	2046	2865	1275	1543	852	2313	113	3756	350	278	213	395	1949	1486	948	107	337	158	1702	2186	1580	402	1939	612	299	2175	1643	1703	483	335	1100	379	2908
TMEM44	277	322	283	873	730	851	1072	434	171	1119	349	811	1700	890	4723	1241	339	2437	543	463	832	1032	3241	2056	874	1240	2722	1396	1445	3189	1148	2596	1144	857	477	2138	1887	701	1756	480	2243	257	2317	1268	770	2242	2190	1231	1923
ADCY8	3	12	0	27	25	0	0	3	44	13	2	1	1	7	3805	0	1	0	4	3	7	91	0	8	0	0	1	1	1	6	0	3	0	0	2	7	1014	1	0	390	1	8	0	17	0	2	3	2	0
SRI	1355	2288	1721	4658	2429	2003	2687	1910	1194	4095	1877	3545	7515	3414	1652	5310	10835	3880	2578	3833	5136	3957	5231	5276	5914	4136	7746	1399	4370	3696	10882	5507	2379	7707	2756	5473	3807	6450	1831	9072	2843	7885	2884	3736	7751	7683	3282	5716	3306
CHST11	464	931	390	2136	1104	585	132	702	656	616	2992	927	1390	1019	328	3135	754	4020	502	1152	3836	4136	306	3221	978	1011	1175	944	7516	8157	1912	582	927	1134	2718	9711	2103	1966	1104	2047	944	2184	1974	3905	2541	790	4027	1126	2093
TMC5	2645	1093	192	144	5715	407	37435	9146	1803	27672	1358	43883	23257	494	95	15327	2167	87	1471	154	28	19	17303	15	25108	4590	25570	25972	138	62	7966	33638	4271	3662	96	432	255	27947	494	2067	43646	20	779	40	44376	22512	119	41508	117
RAPGEFL1	1103	999	24076	389	2140	31455	14899	2210	575	5047	1561	34858	1026	3878	23057	2974	12561	43575	23875	1640	1856	11862	11995	715	1797	2604	4105	2617	4677	13316	19709	19547	4075	823	6202	13349	21729	1553	24636	5032	8606	9449	16667	36025	10489	6197	9459	14460	22680
TLR7	28	27	52	109	164	5	26	11	76	150	26	153	309	132	20	1649	442	325	63	101	59	36	27	141	190	225	108	47	242	82	303	36	223	121	11	64	27	664	12	82	111	43	24	80	89	201	135	201	56
R3HDM2	1729	2177	1468	3757	2547	1426	3057	1918	1482	4172	2735	3840	3274	3676	3347	4762	4938	3485	2252	1480	3875	3568	4291	1920	2184	3595	3301	4881	3013	3191	4178	3352	3818	2880	1527	6626	4328	3511	2601	3223	7157	4066	4670	2868	6382	3893	3655	3111	3447
ZNF816	359	315	251	374	562	388	810	378	348	741	624	300	1480	353	169	767	289	1055	367	133	191	252	1073	297	1226	1539	1138	455	454	23	1360	812	1157	823	263	547	54	1140	106	22	1279	551	201	244	1248	889	658	1008	318
TNFAIP1	2303	3778	4620	8885	4448	6868	7396	3878	2199	3195	3161	8803	7656	9117	4471	5800	6442	12359	7902	5348	12008	17869	9761	3089	5900	15067	8000	6697	6637	10555	10583	9454	5293	8693	5720	9708	9981	6681	10510	4706	10192	12031	10545	10652	8487	9676	11492	10878	9819
MYL2	0	0	1	1	2	0	0	1	3	15	0	2	1	6	0	6	0	1	3	0	2	0	1	2	3	1	2	0	1	2	0	1	0	4	18	0	2	1	0	0	0	1	0	1	0	6	3	1	1
LIN7A	81	2471	27	1373	156	44	18	256	126	47	171	130	252	1695	1900	810	161	78	21	393	65	169	49	399	171	494	203	993	591	125	192	61	100	55	27	97	159	414	54	130	175	58	1520	268	174	171	253	121	48
ANO4	2	8	1	57	11	0	6	1	1	57	10	20	15	17	9	18	5	8	20	23	16	17	15	5	7	67	12	4	45	266	28	8	7	2	1	30	28	4	4	13	87	10	11	82	17	4	456	19	2
CT47A8	0	0	0	0	0	0	0	0	0	0	0	0	0	0	0	0	0	0	0	0	0	0	0	0	0	0	0	0	0	0	0	0	0	0	0	0	0	0	0	0	0	0	0	0	0	0	0	0	0
GABRD	4	3	3	76	7	8	15	5	2	22	10	378	211	51	62	130	40	23	18	117	31	53	89	54	93	188	102	288	45	13	55	116	96	89	23	37	69	147	51	156	443	59	56	315	60	191	113	369	78
KCNG1	7	15	789	244	7	41	6	7	4	46	314	22	27	339	959	135	1604	8	397	219	224	36	31	2730	37	431	40	87	803	25	46	14	19	22	1002	1506	621	91	72	1930	29	43	692	660	179	85	429	32	624
DIMT1	716	1406	1214	3252	1165	1859	1025	1193	690	1281	1172	2634	3847	2866	2230	2463	1897	2970	1967	1838	2699	1983	1999	2007	1603	2944	3971	2618	2493	2437	2538	2657	1530	3486	2335	2288	1384	2252	1968	2278	3666	1736	2056	2062	4101	1654	3515	1473	2072
KLHDC3	2790	3086	2852	5743	2871	2175	5336	3068	1838	3864	3930	4601	5539	3368	7351	3696	4475	6198	3921	7084	4657	4489	3130	6303	3839	12708	8829	8407	6707	4530	3791	3654	5236	5100	4370	7506	2476	4096	5257	7589	22412	5158	5591	3512	3562	4137	3273	9928	4612
PTPRB	2082	3683	351	14291	5674	291	3671	3317	1029	1515	3573	3230	4338	7580	1395	10636	1062	1601	152	3259	259	588	2542	360	3429	1958	3508	1723	1521	686	5156	4111	2675	2321	384	1496	197	4273	648	654	8029	617	530	1208	2425	4094	2687	4721	480
CHMP3	3739	7065	3263	14481	5032	4660	13014	4858	3211	6753	5406	13747	11356	15837	5016	10306	5703	9082	5976	4901	6762	7665	9880	3967	10446	5724	12348	9325	7621	10285	7942	10647	9413	10464	11769	10142	7865	7686	7951	3766	18669	7863	6456	12558	9518	9087	9762	13287	8664
AIM2	42	27	68	40	77	277	5	18	32	89	46	42	570	52	20	563	995	2271	297	127	4386	110	221	181	185	59	319	15	30	1388	78	105	14	258	5060	179	292	109	718	1262	49	676	41	13	1097	118	1558	1000	51
ZC2HC1A	251	802	477	2073	477	663	216	396	152	254	488	795	1071	1231	1127	1001	1475	620	310	449	245	1254	280	453	912	704	1846	107	921	1001	771	169	428	704	424	1712	504	706	948	858	1200	1106	1240	1305	956	427	937	283	1005
NOX3	0	0	0	1	2	0	0	0	0	31	0	0	0	0	0	0	0	0	0	0	0	0	0	1	0	0	6	0	0	2	0	2	0	0	1	1	3	1	0	1	0	0	0	3	0	0	0	1	0
CDHR4	1	9	16	49	6	102	5	4	1	196	2	1	4	22	3	25	7	37	6	26	14	5	3	12	15	5	19	6	4	21	21	26	3	14	10	18	14	10	3	6	10	9	3	42	3	11	27	3	4
FGFBP3	27	46	42	85	77	57	246	46	44	70	66	120	115	60	97	55	164	165	149	36	17	55	104	125	133	181	141	257	47	20	67	139	169	287	87	109	96	60	54	119	71	89	222	199	73	273	44	187	180
OXSM	437	242	366	425	521	436	831	457	334	515	485	425	551	309	332	368	693	757	482	241	471	342	609	526	379	782	705	783	287	431	477	752	417	696	359	378	328	359	463	458	1613	469	510	1287	668	787	403	882	421
PKD2	656	5165	634	13644	1675	1317	1657	1325	612	1155	1846	3312	2467	7864	3641	5894	3264	2216	843	2401	1277	2778	1659	1157	1886	2662	2099	925	4590	3149	2292	1048	2100	542	792	3091	2424	2951	2159	1658	2587	965	2187	3532	1839	1808	2122	1928	2472
TMA16	354	334	365	873	515	769	1383	371	287	693	486	1786	1242	729	721	1182	1218	1557	630	406	1930	2244	775	979	803	1336	1036	1706	1091	2129	778	1450	904	1340	1369	1520	842	1021	1794	1164	2532	607	1278	962	1254	638	1332	1664	1960
RTF1	3426	4216	2625	8174	4442	3792	8485	3592	2615	4953	4270	5050	4506	8429	7529	6923	6898	6445	4659	2970	5797	9064	7904	5757	5617	7497	6883	7105	8243	5940	8149	6962	6478	5840	5783	6554	6141	4981	3832	4888	5852	6623	9146	8074	6537	9242	10483	9094	7962
DHRS7B	1054	703	792	1312	1193	643	826	1097	727	1277	1134	1029	392	716	593	857	1118	864	1238	914	2069	908	1077	999	1252	621	2150	1527	1160	945	992	817	1462	2761	1015	858	1168	635	1247	686	2194	1037	767	928	1226	1953	1578	1201	826
SULT1C3	8	0	2	2	14	0	155	37	0	37	0	4	2	0	3	23	1	0	0	0	0	0	2	0	3	1	16	2	0	0	4	5	24	1	3	1	0	1	0	0	907	0	0	0	0	14	0	131	0
PPIAL4E	0	0	3	0	0	2	1	0	0	0	0	11	2	0	1	1	0	3	5	4	3	3	1	0	3	3	7	3	2	4	1	2	3	3	6	2	28	1	1	5	1	5	0	4	2	3	3	3	2
SLIRP	994	980	1320	1276	1168	1721	1333	977	835	1353	1109	1794	3105	1654	2451	1132	1701	2596	2893	1311	6090	2425	2927	3078	2293	2974	3166	2541	2175	2379	1632	2570	1349	3723	3489	1325	5008	1799	2710	3696	1557	2543	3819	3138	2169	2848	1946	2088	3129
MN1	294	7453	2218	5621	1135	564	183	413	642	133	632	370	350	7071	3175	4320	2326	3043	3047	2393	4885	2696	166	2571	926	175	565	850	16646	13753	4366	96	1078	158	1081	4048	1546	1526	1027	212	237	617	10763	8433	706	1641	4101	1246	3359
HYPK	129	221	97	287	306	120	146	250	135	254	370	102	173	130	201	211	169	250	177	105	264	229	272	127	279	170	357	185	90	107	243	268	78	111	142	279	273	334	106	261	212	197	210	152	153	274	489	150	123
PACS2	2547	4983	3371	10819	4591	3030	8964	3948	2720	4108	4327	4495	4043	7919	6458	6035	7852	7155	4829	3815	7162	7055	10027	6458	4253	4502	5467	10072	9701	6891	4433	8878	12093	6394	4733	7261	4689	5005	5575	4963	6968	4306	9054	11098	5712	6532	3130	10996	6248
PTS	749	643	612	723	774	978	519	886	410	611	634	1508	1863	651	827	963	700	1235	744	598	660	2022	1068	1573	937	1351	1461	779	821	623	965	1004	691	626	2174	619	2224	1122	662	1335	1558	2068	1768	694	2128	979	1684	841	1157
POU4F3	0	1	2	5	2	1	1	1	1	7	0	3	8	2	2	4	1	3	4	6	1	7	6	2	6	6	7	1	10	5	7	4	7	11	31	5	5	6	7	0	9	10	1	5	10	5	1	7	0
PDCD6IP	6401	7676	19272	16374	10963	14356	26182	11121	4537	13266	9012	16203	12981	10863	9996	14466	9315	22505	10388	6523	8086	10284	11823	8650	8643	10630	17541	18257	12454	13856	28149	17077	13397	14484	12809	11505	8026	14495	10574	4239	68972	7361	9188	30007	23518	12191	9065	26650	10019
TTLL5	741	1338	1647	3177	1170	1527	3889	1362	595	1696	1203	2678	2445	3980	4893	2168	2352	2848	1944	1749	2575	5836	4201	3732	1803	2589	2569	4798	4346	7329	3847	3643	4333	5239	2852	4874	2301	3069	4558	1710	3408	1981	4087	6094	2464	3615	2723	4545	3978
TMEM150C	419	486	364	996	444	43	3003	299	324	259	599	294	575	674	607	940	117	264	554	269	84	499	925	222	321	1822	600	618	524	181	444	203	130	133	84	1097	212	495	153	548	261	184	490	268	298	357	257	809	395
ERFE	12	14	6	251	21	8	35	19	7	38	30	210	297	175	342	63	35	175	202	212	503	100	159	341	357	332	386	250	559	134	59	87	97	250	125	273	173	113	174	220	121	128	982	585	289	124	327	149	157
H1-0	3481	5106	12568	8397	6182	6988	35018	4048	3347	7358	5074	50629	8295	9977	10690	10517	13512	29968	9328	4179	20184	4905	23815	15850	7946	10464	11764	29695	7729	15277	10672	13891	9496	22125	13872	19459	13870	17437	16579	5421	2956	4102	27200	13819	19828	14351	6036	33574	49238
TMEM225	0	1	1	0	0	0	0	0	0	40	1	0	0	0	0	0	0	0	0	0	0	0	0	2	0	5	11	0	0	0	0	1	0	0	3	1	12	1	0	3	0	0	0	3	0	5	2	0	2
OR7E24	1	0	0	0	4	0	0	0	0	15	0	0	0	0	1	0	0	0	1	0	0	0	0	2	0	2	1	0	1	0	0	0	1	0	0	0	1	0	0	2	1	0	0	1	0	0	1	0	0
ZNF778	644	1348	887	2218	1020	980	1004	954	1118	683	1348	1219	753	1082	1341	731	959	1621	732	969	612	647	774	742	1375	1123	985	527	729	1030	1030	931	817	868	652	1242	611	588	406	670	946	398	595	1310	1158	801	1068	976	895
PRKAA1	4109	5710	2364	12588	6991	3495	6682	8001	3339	6935	6344	17330	13255	8108	16186	16254	4318	6006	3071	5209	3929	8228	9611	7167	12672	5450	22095	11424	19989	11536	12245	8691	6173	8046	4024	14274	4438	56528	7944	3785	16306	4232	11853	8514	8031	10298	12934	14154	4520
ANO7	1050	743	17	77	1945	28	1576	1553	383	520	659	264	334	107	162	296	75	198	63	63	60	116	300	301	1592	913	382	3063	193	267	184	305	306	365	67	127	109	346	83	213	604	204	224	107	455	1370	127	935	108
TCP11X1	0	0	0	0	0	0	0	0	0	0	0	0	0	0	1	0	0	0	0	0	0	0	0	0	0	0	0	0	0	0	0	0	0	0	0	0	0	0	0	0	0	0	0	0	0	0	0	0	0
COX10	893	706	859	1070	1151	1400	1500	1160	685	1103	1071	1321	1178	1383	1311	773	2024	2622	1196	821	1760	1657	1571	870	1106	2090	1696	1274	2303	2314	1508	1040	938	1499	852	1628	1518	774	1189	1552	2325	786	1571	1412	2561	1124	2117	1391	1096
DEUP1	9	28	3	7	10	0	29	22	1	18	2	53	5	2	8	15	0	0	6	1	0	9	4	1	2	5	6	1	10	1	16	5	5	9	1	191	5	2	12	20	182	34	20	51	0	8	34	21	5
DCBLD2	1113	3046	723	6606	1568	2087	76	1852	961	252	2079	532	747	4773	9003	2924	1195	8585	1322	2522	1573	9667	1295	16886	604	673	509	660	18171	6876	2293	230	553	238	3731	8369	2511	1084	2356	2277	579	2222	9977	2735	1376	430	5234	828	3931
ZNF568	293	449	151	1175	434	83	20	384	244	266	560	65	109	660	201	449	140	76	148	174	48	480	23	258	156	2011	127	48	887	41	204	59	64	50	53	302	60	179	31	55	91	531	71	331	148	147	151	162	197
NOL11	926	1126	1471	2718	1343	2302	6338	1486	787	4252	1357	4783	6715	2574	3881	3527	2831	6006	2457	1575	3781	4772	6075	2677	2342	7085	3348	4564	6046	7250	3719	6432	3992	7430	4680	4092	2621	3240	3779	3259	6007	2682	5103	4426	10037	2756	4651	6134	4163
ZNF496	1273	2434	911	5236	2151	1901	4212	1474	1813	1252	2517	2482	2228	4411	5127	3157	3680	3967	1635	1895	1357	4942	2768	4740	1825	6354	2654	2671	4244	3558	2172	3041	5806	3032	2103	6408	3042	3555	2496	4044	2701	1600	5357	2900	4642	2590	2147	4068	2743
CLCN3	5153	4154	8007	5180	6959	6863	24814	5833	4053	12410	6974	18928	10291	4149	6823	7802	7666	9339	3830	1994	2798	8425	12460	1782	8998	5991	9417	13777	5844	11064	13771	16758	11455	6236	4506	13515	1835	7570	7777	2956	34298	2720	4463	8156	16673	5153	3639	46054	13148
NMUR1	16	312	61	728	83	97	14	17	31	128	52	18	72	167	25	100	105	14	7	88	7	2	50	58	132	232	70	29	6	7	29	19	48	29	33	12	5	48	31	15	37	10	9	10	51	57	10	98	12
BZW2	2813	1769	2883	2689	3685	4618	9427	4503	2459	5404	2795	10105	15121	4569	5000	4270	11068	8974	6250	3559	5268	10868	12421	5912	7878	11187	12862	19945	8580	8049	7154	8212	16447	12055	4853	3069	4213	13884	7965	6267	8689	8284	12570	6968	13325	4738	4941	7967	7631
ZNF287	197	213	183	709	263	113	5	181	130	92	327	131	86	301	280	237	525	436	211	233	74	305	14	216	102	352	64	31	511	294	185	25	46	431	92	145	318	87	147	244	32	260	234	555	69	75	238	101	144
FEZF1	0	4	0	1	3	190	83	0	4	401	1	335	47	35	293	1119	12	218	38	8	0	0	807	3	384	72	872	282	1	95	186	1123	921	0	1	42	3	772	52	0	506	70	502	163	983	532	5	110	0
ATP5MF-PTCD1	2	4	6	16	10	3	1	6	2	11	6	2	8	9	7	11	12	7	1	12	13	19	21	9	8	4	13	5	6	7	6	19	5	13	7	41	7	9	10	6	4	4	7	12	6	21	49	14	5
PHF5A	373	465	409	883	467	688	1195	487	346	779	435	1402	1598	753	1453	786	586	1096	1176	811	1770	1284	1136	1112	993	1877	1471	1482	1711	1436	1111	2994	1119	1721	1149	1623	1848	691	1441	1055	1710	1414	2914	1651	1183	982	1883	1463	1789
TP53TG3C	0	0	0	0	0	0	0	0	0	0	0	0	0	0	0	0	0	0	1	0	0	0	0	0	0	0	0	0	0	0	0	0	0	0	0	0	0	0	0	0	0	0	0	0	0	0	0	0	0
THY1	257	1752	429	19364	1259	283	416	545	357	470	514	1986	6251	7179	1574	12769	2807	1160	284	14051	3935	19872	1466	2822	2208	3289	3788	4311	26680	3076	4837	1456	6189	2643	2544	1241	8827	9232	1484	2133	5659	2433	4045	12221	3850	4588	9254	4075	4530
GOLPH3L	1829	1197	2922	2390	2430	1041	9766	2551	1275	5862	1827	5491	3617	1036	4335	4004	3942	1644	2913	1403	1576	2078	4651	1429	1733	1512	3566	5795	2325	1965	3027	2530	2644	2897	3722	2868	2451	3768	3628	2174	9362	2074	2346	1985	4573	2744	1775	6786	2017
WBP4	791	1360	469	2273	961	875	1248	837	673	897	1043	1487	1670	2373	1853	1743	680	1073	593	604	789	1818	1586	585	1204	1719	2193	1492	1314	2613	1674	2293	6085	1939	2042	1830	1097	1579	793	690	983	762	934	1965	2299	1694	2303	1681	1373
MMP7	164	6	1973	2	235	390	5941	183	20	1392	87	25986	21050	3577	19	506	1914	1	950	236	307	749	44330	5496	5220	521	9883	6787	18398	72	8448	58320	773	3978	374	292	1319	7182	254	7252	49421	268	527	1238	2394	514	15253	43664	1029
MARK3	3517	4169	3624	6511	5444	4116	4714	3668	3003	3503	5819	4343	4026	4841	9897	5981	3282	6615	5377	2864	10041	11512	6859	2994	4827	4735	5327	5281	8989	13667	7897	8990	6455	5908	9774	9453	7587	6792	6685	3653	5698	2983	10047	9942	7005	3571	5003	6620	7426
COG1	1768	2322	1778	3897	2662	1402	2538	1686	1716	1831	2477	3513	3733	2730	2161	2554	4017	3957	1200	2196	2670	2976	4288	2744	2432	4443	2072	3494	4046	4088	2166	3869	4153	4577	3268	2102	2362	2874	2791	3024	4157	1819	2355	3441	2835	3218	2422	2576	1875
TNNC1	52	31	3	54	35	269	714	119	16	256	49	151	360	10	6	93	10	18	4	9	2	1	20	2	41	62	90	27	1	2	16	292	460	4	4	6	15	161	23	1	473	5	14	1	74	139	5	284	3
GPR160	1927	1450	164	168	3539	323	6618	2414	2746	5471	2068	2304	7410	307	1523	2801	165	309	1850	203	162	316	9236	345	3209	3132	4753	3508	221	200	1849	16658	4117	979	561	445	1034	4341	268	364	5743	2033	1057	3921	1541	1773	483	6778	685
HMOX2	4347	2544	4715	1743	3885	2961	3215	3289	4128	2720	3939	4273	5223	2218	1344	1733	1868	4178	3243	2148	5484	3257	2477	1934	2064	1947	2449	3259	1805	3056	3035	3691	4783	3038	8909	3063	4471	1686	4482	2749	3975	3881	3093	3204	3251	2455	3677	3909	5441
KSR2	157	190	57	32	314	21	154	126	118	343	269	200	118	16	261	78	198	36	142	24	9	93	101	13	5	191	289	62	70	43	149	26	183	213	14	228	57	161	308	100	789	165	104	567	63	69	88	175	184
MYBPC1	81	30	25	4	371	6	1	28	41	157	152	8	72	7	5	19	4	0	14	0	5	0	6	5	733	143	91	54	16	2	16	5	44	10	0	186	13	9	0	1	38	0	2083	11	6554	1274	3	3	15
UBQLN4	1512	2234	3377	3260	2431	2801	7929	2397	1604	4670	2847	5639	2655	3374	3960	5274	8730	6063	4556	2504	3895	11003	5883	4605	2566	5322	4827	13402	7494	5829	5003	5647	3795	6696	6114	6146	3868	6697	6002	5440	10757	3779	8153	4544	5500	6406	2891	8259	4977
SLC10A4	20	162	2	52	50	1	17	11	12	19	30	2	2	52	12	12	9	4	28	17	10	4	13	1024	13	8	14	17	3	198	20	7	3	4	29	44	14	5	8	72	17	89	25	10	18	20	8	8	14
IQCF3	0	0	0	0	3	0	0	1	0	20	10	0	0	0	0	1	0	0	3	0	0	0	0	1	0	2	1	0	0	0	0	0	0	0	0	0	1	0	0	2	1	0	0	0	0	0	0	0	0
CARD18	1	0	278	1	2	89	0	1	0	14	1	22	56	25	8	5	7	841	14	296	57	335	0	0	28	49	2	6	0	0	169	0	0	0	809	42	486	16	52	1	1	22	408	32	2	17	77	1	51
RAB4B-EGLN2	1	1	3	2	0	0	0	0	1	1	1	0	0	2	5	1	0	1	2	1	5	3	5	0	0	0	1	0	1	3	5	4	2	2	2	2	12	0	2	2	4	2	0	0	4	1	1	2	3
AZI2	704	953	889	2768	1040	876	1527	835	618	1151	936	910	1106	1573	1087	1944	868	1888	753	830	663	1302	969	1263	926	1547	1189	964	1344	1796	1741	1112	925	1156	508	1150	700	2187	900	574	2933	888	1224	1958	1653	1112	1119	1662	885
IFNA5	2	0	0	0	0	0	1	0	0	0	0	1	0	0	1	0	0	0	0	3	0	0	0	2	5	1	2	0	0	0	0	0	0	0	2	1	2	0	0	0	2	0	0	0	1	0	1	0	0
KLK8	7	1	2318	0	0	3115	424	0	0	274	36	277	35	197	1226	116	189	4790	1727	331	100	1021	181	0	304	126	205	2876	318	1442	7194	34	543	799	2424	2695	5429	0	1292	1562	238	6	2426	273	1139	64	939	389	3179
PTPRU	626	1203	1115	4005	1425	1327	13373	1212	1001	1143	1217	4352	562	1730	438	1245	7030	1111	1024	1818	4614	1218	915	7247	867	7156	3953	7585	3991	693	2832	743	10814	365	1128	2857	3151	1632	2499	1883	4612	229	545	3008	3461	2095	2407	10073	793
LY75	425	189	243	337	711	499	1933	486	280	3139	703	5727	6965	466	116	2558	2135	3643	358	1308	1477	2048	6961	221	1450	1295	5662	3779	1056	1419	1589	5206	2508	5051	693	1120	232	1955	213	1171	7002	364	334	119	5191	1714	2601	3890	200
GJB3	220	61	4517	21	153	8324	835	841	116	970	138	4747	646	2619	3826	443	918	16162	5606	3656	12408	8204	2081	572	2050	132	3229	2236	6428	8297	5077	3273	2252	3842	22550	5892	24803	284	9290	3110	2807	3820	5716	4757	5709	1883	6406	2799	9382
PRAMEF11	0	0	0	0	0	0	0	0	0	2	0	0	0	0	0	0	0	0	0	0	0	0	0	0	0	0	0	0	0	0	0	0	0	0	0	0	0	0	0	0	0	0	0	0	0	0	0	0	0
GSPT1	5409	8816	8822	15682	9281	11331	17260	9161	6617	11578	7670	24058	19567	14037	11241	12755	8233	20041	13724	9096	14911	16212	11850	11248	9296	12421	18835	23859	12000	14787	15900	19707	16260	11396	24158	14618	10005	15848	17654	11108	18938	14720	20926	13767	16619	11094	12867	20847	21885
DPH1	644	971	797	1708	1155	973	1111	796	694	964	1278	665	1043	1292	1518	1157	2436	1780	823	780	1123	1593	973	1886	1352	1814	1265	1268	1928	1596	1354	1332	930	1547	572	1987	1183	1031	1047	1231	1551	782	1693	2358	1578	1502	1383	1139	835
LRIG1	16455	16547	2314	29667	17092	1646	15871	23133	11328	6177	22769	9923	6999	15443	8198	9250	7194	2861	2182	4291	793	5252	8321	4839	6088	2659	8808	15451	4942	2281	5519	5149	7071	2679	566	8947	1639	10339	4159	5127	1744	2065	9548	3581	3939	9491	2348	10627	5582
JRK	1114	1429	1629	2194	2136	1119	3794	1875	845	3550	1610	1187	2525	863	2325	2442	2558	1790	850	746	2052	2576	4517	2634	1480	1917	3302	1624	3325	2626	1468	4823	3134	3654	776	4205	863	2027	2111	837	4163	624	1366	3411	2197	2845	1572	5025	1140
CENPI	9	57	122	112	58	121	417	241	17	465	76	867	996	326	1000	550	233	369	377	250	1024	1081	1520	1323	363	628	1077	1032	863	1539	722	332	913	1313	308	1193	336	472	1431	357	801	674	867	515	463	607	922	785	1031
SERPINE2	197	839	1085	14027	853	558	165	591	244	198	1127	1302	3975	14984	3719	14192	1988	1520	2106	17304	17875	34994	1241	13984	1068	2792	1753	1095	39215	16142	3036	502	2281	607	5940	9760	9478	8790	4648	11634	3050	2622	16997	4283	912	2282	8045	947	7993
TCTE1	2	12	7	12	7	9	7	3	4	126	4	6	20	15	66	3	45	18	3	4	38	10	0	2	11	20	20	1	5	6	6	2	5	1	0	29	10	14	15	24	113	5	13	16	1	30	29	9	3
KRTAP5-3	0	0	0	0	0	1	0	0	0	54	0	4	0	1	1	0	1	0	0	0	0	0	1	0	2	0	1	0	0	0	0	0	0	0	1	0	2	4	0	0	3	0	0	1	0	0	0	1	0
UBE2V1	189	454	822	811	457	580	870	321	206	1141	447	727	648	680	1048	1262	1231	1195	651	526	1058	1095	1373	1382	678	1291	1343	1118	504	1521	1568	1033	997	1104	1528	1035	1063	1053	1207	795	1437	934	1163	692	1862	770	995	1290	779
CLCA2	122	0	26986	123	137	21199	3	311	1	104	1034	6332	36	7619	68101	7	5966	42513	40076	72725	27755	60337	96	123	2377	0	496	4043	52725	55897	70669	15	2	4	43014	49654	9933	17	44078	14415	2113	27709	32005	30661	18009	2	79951	0	73192
HPF1	353	524	232	1129	502	563	793	428	340	491	550	895	775	798	630	689	1024	817	416	376	960	1458	732	1556	430	1149	764	425	553	1124	588	313	483	681	547	954	632	461	1011	700	928	656	684	661	602	485	731	1594	837
CEP83	312	367	163	748	484	252	615	431	268	689	494	1113	917	789	804	1072	458	607	420	318	806	1477	1219	327	874	1231	1172	380	859	1418	1051	1462	436	1316	467	1211	762	1088	416	539	1518	448	662	901	1003	795	1272	1118	645
MZB1	536	433	82	11	1785	61	317	48	1051	280	365	2051	4170	338	32	2476	44	784	502	67	113	28	312	1356	1534	412	337	100	23	118	346	1042	131	92	19	112	42	751	62	307	124	475	291	71	5254	2614	460	546	249
OR52D1	0	0	0	0	2	0	3	0	0	1	0	1	0	0	0	1	0	0	0	0	0	0	1	0	0	1	0	0	0	1	1	0	0	0	0	0	0	1	0	1	1	0	0	0	0	0	6	0	1
EHD4	2051	2168	4451	5862	3028	3249	5392	2955	1086	4256	2204	7345	9040	6395	2064	6328	2115	11772	5664	4943	7808	9679	8628	5737	5167	4167	6926	9831	5598	5885	6381	7946	4353	6174	8123	5988	4991	5061	5236	4888	11624	8318	6993	4454	9679	4568	7580	9441	8740
UEVLD	968	1493	1791	3593	1917	1922	3971	1561	847	2588	1532	4498	4618	2469	3936	3160	1922	3225	1345	1350	2454	4256	2440	1671	2124	2988	4096	2025	5198	5509	2747	3490	3336	3387	3059	3728	2331	2533	1991	930	6438	1680	3006	4228	2780	2236	3552	3982	2033
AGAP9	149	472	217	334	915	189	945	269	320	830	595	369	500	70	419	293	381	545	104	157	450	472	1240	392	508	553	1241	241	66	99	847	1006	151	366	492	536	200	1035	185	247	619	197	195	198	617	969	955	1163	79
TXNRD2	1310	1076	401	1008	1847	681	2942	1619	1175	673	1794	1329	1023	815	998	873	1313	923	760	506	1250	847	1001	1550	1073	1523	1147	2321	1227	1654	789	1603	869	1332	469	1292	1317	809	865	1286	3186	746	1652	1204	1004	1086	1005	2213	1314
ZNF23	50	93	29	152	88	60	115	51	29	34	99	70	71	76	108	97	110	161	40	35	92	142	109	128	168	175	118	69	89	122	90	132	91	58	51	87	46	36	139	66	175	31	77	84	157	127	147	134	60
CYBRD1	3951	15535	1839	61714	11391	2943	784	7197	4608	8390	9258	6003	7490	26804	6781	33775	13962	2049	512	12921	1931	11041	313	5796	5086	839	5289	1576	23746	7683	6182	1227	5158	3410	1277	3518	3016	16235	5713	1117	13634	2151	3232	6428	4919	5794	6134	1980	2063
GRHL1	325	364	19570	206	548	6623	820	472	272	516	1290	2085	981	1080	10857	635	403	11903	7739	959	2702	2355	2115	218	1154	600	3137	3711	1081	1497	15273	1502	2587	2157	14978	8023	3754	3103	2691	1926	1401	4997	6476	7311	6227	813	3343	764	16534
AXL	751	8828	1060	20425	2968	1115	464	1821	1036	1177	1783	1303	3743	11147	1398	9433	6118	4111	571	6610	2725	3806	940	25098	2581	2287	2646	1769	7098	1718	2596	1325	2376	36997	629	1960	2280	6452	956	1851	2233	810	1174	4030	3515	3411	3600	2498	1151
GAS2	239	196	21	143	412	7	111	232	383	158	431	180	447	76	37	72	46	7	21	13	5	0	70	5	130	162	296	120	6	5	53	246	31	282	4	498	4	32	12	21	115	55	8	4	35	62	8	104	5
PDZD2	906	2065	7001	6053	1950	1208	466	1603	527	965	2161	798	1054	2362	1682	2574	1139	600	2162	2514	854	930	1857	12958	1332	828	1134	920	1667	1234	3211	452	606	184	6352	12227	875	3045	419	453	913	2435	1015	2930	1933	1360	6330	1106	3607
MITF	1966	2013	290	6129	2629	502	527	2327	1213	817	2904	1394	2231	5027	889	2571	1321	281	200	978	220	1239	99	957	1418	549	971	118	964	328	1087	263	844	320	213	489	381	2232	128	194	2324	246	360	1114	528	590	565	844	270
AC004080.3	0	0	0	0	0	0	2	0	0	0	0	5	2	0	0	2	0	0	0	0	0	0	2	0	2	11	5	5	0	0	0	5	6	7	0	0	0	4	0	0	3	0	0	0	7	1	0	9	0
TNFRSF11B	16	55	35	187	57	40	76	59	27	168	94	432	4903	169	94	907	21	65	53	63	69	39	269	10	334	332	1005	335	432	347	716	2265	2282	33	51	686	50	1401	65	49	1816	87	176	35	1519	432	107	1252	45
HPR	28	34	2	62	14	9	11	21	9	26	31	3	5	19	5	9	17	6	3	13	7	4	15	7	9	179	14	4	2	2	8	8	5	3	5	2	5	6	9	8	3	3	6	0	6	13	12	20	3
TRIP10	456	2240	14932	5213	1262	5225	2907	820	434	1713	949	5817	3476	4554	3509	3495	2138	7289	5700	3447	3473	3181	3136	2067	3671	2422	5006	4042	2952	3690	10281	3511	2940	4731	4326	2742	3381	4939	3417	4039	2954	3479	4190	2574	9503	5372	2976	4571	4109
ARHGAP22	30	80	61	462	138	169	43	31	47	149	31	137	187	250	23	384	344	525	83	270	243	218	55	715	235	150	215	53	283	96	285	30	144	66	201	256	248	251	79	186	110	304	129	475	287	269	430	183	218
CDX2	2	29	1	18	5	6	6956	3	6	6305	10	755	1835	10	392	1072	18	4	68	93	2	1	16258	5	976	1444	5489	226	34	18	953	2937	1066	2	338	31	98	1100	30	1012	1684	11	31	265	778	1902	10	6710	211
PPP1R11	2874	3234	3072	4274	3785	2994	6772	3238	2595	7228	3082	12689	3326	3421	4294	5032	4892	4688	6340	4338	5510	6070	7193	4062	8678	9584	8507	12382	6027	4860	4923	9800	7400	6508	12906	4933	3601	6870	5276	6472	22317	7631	4602	4149	6479	7749	5959	8233	3119
AC117457.1	0	0	0	0	0	0	0	0	0	1	0	0	0	0	0	0	0	0	0	0	0	0	0	0	0	0	0	0	0	0	0	0	0	0	0	0	0	0	0	3	0	0	0	0	0	0	0	0	0
SLC26A7	2098	877	0	21	2690	3	29	1487	1533	100	5406	44	68	40	33	92	16	4	11	33	8	5	9	1	35	11	89	33	3	1	13	8	2	5	41	107	2	41	18	28	736	14	10	3	2	154	27	33	0
MCM3AP	2500	4588	4736	9118	5206	5275	10934	4872	2809	5330	4979	6937	5500	5965	5812	6260	12986	9396	3668	4435	3321	9915	7762	5894	4964	13098	7166	7466	7369	10211	7697	4140	7651	4566	2180	6138	3588	4898	4740	4528	11347	4864	5290	6548	11179	5128	7102	11589	6408
NECTIN3	1364	1298	72	1672	2559	106	26442	2524	1484	4702	1873	1516	4180	1282	661	4142	228	108	104	331	98	559	3750	863	2755	761	2302	91	355	1576	562	5377	992	53	329	1118	150	3486	295	47	3421	390	139	313	904	1095	627	10952	51
OTOP3	5	2	2805	1	3	9722	1	0	0	144	17	80	5	68	134	3	18	370	531	6	7	105	1	37	74	5	10	163	13	2508	1913	8	1	0	114	122	625	1	2482	16	1014	153	617	30	78	34	12	17	229
UBTFL1	0	0	0	0	0	0	0	0	0	2	0	0	0	0	0	0	0	0	1	0	0	0	0	1	0	7	0	0	0	0	0	0	1	0	0	0	0	0	0	0	0	0	0	0	0	0	0	0	0
AP2M1	4922	8170	10692	23848	7329	13957	19149	6275	3286	11077	6280	20379	25459	23455	27773	12629	17602	39574	22696	16317	32249	21720	20431	45117	12267	16930	18587	24954	27678	44672	13774	27444	16903	13239	41931	35845	24195	12062	43975	17449	18975	44141	52383	51750	16502	13925	34436	22422	62895
IFT122	963	1203	1001	2663	1681	667	3283	1380	956	2210	1602	2087	2367	1459	2782	1569	1692	3008	1010	1206	606	2604	1257	5291	1906	1770	2978	1742	2577	3368	1360	961	2176	3474	856	4481	890	3322	2782	2456	2165	2261	2874	2011	1344	2271	3718	2708	3876
OR5B21	0	1	0	1	0	0	0	0	0	0	0	0	1	0	0	0	0	1	2	0	0	0	0	0	1	0	0	0	0	1	3	2	3	0	0	1	0	0	0	0	0	0	0	0	3	0	1	0	0
PHC1	366	1385	1136	2581	815	364	538	604	339	264	1077	419	866	1479	863	1079	1622	733	307	577	173	1178	517	1039	525	1389	780	774	1348	1570	729	241	1111	469	284	1454	313	577	461	1101	805	579	654	1531	809	491	687	495	1000
MFSD11	957	1130	1726	1697	1776	1404	1377	1174	970	1642	1376	1683	3656	1498	2002	2291	2335	2948	1216	1215	2297	1592	2664	848	1948	3824	2480	2053	3094	2359	2407	2429	2018	3508	3072	2405	2196	1617	2778	1503	4738	1492	1880	4968	1626	1782	2605	1705	2246
ZNF30	160	123	121	348	220	162	429	144	164	314	314	355	219	201	61	320	72	266	121	145	129	378	394	163	148	717	451	209	485	128	345	367	45	256	52	197	105	240	64	77	892	162	236	275	255	382	181	291	113
PPP1R16A	1274	748	729	957	1562	1337	2967	1156	1290	2310	1521	2886	1657	684	1765	1137	1540	2603	954	418	1773	3266	3591	2727	1609	2461	3909	3062	2289	1058	850	4721	3321	2060	1627	1790	2858	1612	1951	2468	5054	1494	2218	3115	1981	3294	1112	3550	1144
TCEAL1	315	1723	381	3997	511	727	751	329	332	469	537	423	896	1212	807	738	1128	773	376	848	530	437	605	1124	569	104	457	556	628	696	280	648	931	547	378	366	325	591	471	586	1275	437	508	530	265	785	419	496	454
MRPL22	829	679	862	962	968	1066	719	762	601	1050	887	1297	2176	844	754	881	869	2278	1108	1042	3406	1038	1159	2009	1180	1812	1804	992	956	1666	1223	967	1810	2141	2335	698	1362	1144	1729	1341	1458	1349	1205	1528	1810	1166	2159	928	1354
BRDT	0	15	4	3	27	2	0	3	0	177	2	4	7	428	9	104	3	1	29	16	3	0	0	2	4	6	17	2	3	5	4	4	64	0	1132	3	10	4	0	4	9	0	6	700	3	3	7	1	4
SMIM34B	1	1	0	1	0	0	0	0	1	0	0	1	1	0	0	0	0	0	1	0	0	0	0	1	0	0	0	0	0	1	0	0	0	1	0	0	0	0	0	0	0	0	1	0	0	0	0	1	0
LYSMD2	389	333	347	687	364	170	698	351	291	1117	332	2214	3353	522	721	1068	966	637	561	529	1186	925	1082	726	830	1124	1752	809	610	885	770	1333	846	1275	807	343	453	1147	346	1132	1943	1729	820	697	1275	612	1803	1403	899
EXPH5	658	855	5950	693	1923	1693	6138	1223	784	1748	1361	6826	3709	1104	5375	1644	5565	1624	2156	604	936	2228	4817	109	2615	421	4104	2394	1012	2074	7250	2082	3238	1822	337	2953	1950	3517	1533	383	3041	2153	3427	3311	7960	1543	1433	4582	1995
PPP1R2B	6	3	18	18	1	10	6	3	1	12	4	20	19	31	20	11	6	6	11	4	14	11	24	10	3	11	10	9	20	18	5	33	16	6	11	11	8	10	9	22	16	11	10	14	16	9	12	25	26
AREG	460	239	929	531	167	1788	610	1905	230	296	357	995	2779	820	367	359	175	10711	1230	309	7134	1666	888	621	2309	1900	1641	1161	1441	3368	4787	1564	357	3421	1137	1619	3466	1008	4689	1723	5279	174	973	570	2999	1452	6528	1839	685
FLOT1	2867	4297	3078	12744	4314	3213	6562	3657	2811	7821	3763	9468	12739	9840	8491	7332	6415	6167	4664	7771	8831	10233	6478	13648	11935	9144	8951	27414	11731	5699	4571	7858	12899	13664	6549	9893	6967	6928	8082	11219	11410	12665	8447	5554	8919	8553	9331	9320	9439
MMD	92	486	192	2096	293	290	297	185	79	2026	238	1679	3362	2290	2085	2073	668	676	238	1177	826	3857	1323	772	590	3399	1782	1401	3031	1869	942	689	1237	6817	1067	1108	982	1480	531	513	886	524	1211	1966	1588	862	2009	836	1907
GNG7	542	2534	715	2807	1265	576	246	414	786	266	1193	198	369	3562	207	594	656	418	264	431	43	63	35	150	775	119	153	69	66	28	204	155	99	90	50	950	68	431	39	653	279	74	68	160	324	451	200	285	134
ADRB1	93	109	78	1062	207	174	87	45	111	156	169	32	136	863	136	62	337	37	54	150	22	15	157	4	226	10	286	697	56	6	109	109	588	1446	65	370	21	196	95	40	352	20	322	25	139	121	137	118	83
AP2S1	1210	1014	4770	2511	1500	3369	3182	1570	946	2172	1396	4947	4369	2406	3954	2712	2972	8113	5383	4411	4756	5844	4733	9277	3113	9992	4618	7149	4844	3845	6006	2212	4113	4707	13279	3371	8074	2812	4204	7126	2745	10143	7599	4414	5239	3308	5469	4468	9198
RCC1	381	235	1219	505	525	2087	4391	1377	195	2638	479	5865	3738	941	2261	2715	4319	3394	2159	1039	4712	5093	5246	2894	2380	5203	3863	5056	3652	6375	2718	3775	4466	5998	5654	3809	7035	2472	7536	2170	3776	3706	4943	3502	4055	3872	3720	5768	2425
BPHL	399	354	621	557	579	326	1564	354	268	901	566	296	254	697	1034	329	1099	937	674	314	1091	1600	637	1424	339	942	504	1023	625	446	391	1319	827	1305	657	1133	314	413	984	995	454	1183	713	1143	507	1054	324	1615	595
OR4K17	0	0	0	0	0	0	0	0	0	0	0	0	0	0	0	0	0	0	1	0	0	0	1	0	0	0	0	1	0	0	0	0	0	0	0	0	0	0	0	0	0	1	0	0	0	0	0	0	0
ACSM3	1928	1406	291	131	2049	49	5093	664	3038	2137	2852	2684	7098	78	58	462	63	146	98	44	71	65	286	21	429	5111	3676	1516	91	42	268	1696	21775	152	29	339	25	262	46	42	6180	16	40	61	474	607	82	2717	66
PPM1J	25	27	118	71	27	147	45	36	14	61	22	58	73	78	138	88	189	224	120	61	243	458	174	140	51	105	147	69	167	185	86	267	139	87	186	286	280	103	176	95	81	281	227	123	86	87	285	72	171
TRIT1	378	412	704	911	558	657	874	371	339	676	666	928	799	995	2152	745	1071	1706	1605	503	1470	2252	930	1051	649	989	1931	966	1391	1079	1085	1428	1323	1899	981	1470	995	459	1257	1224	990	1311	1540	1669	1054	731	1379	984	1802
DDX42	3698	6363	4292	12421	5450	6136	16431	4430	3875	5272	5464	10569	9569	9722	9524	8294	7905	15725	4779	4013	6068	9564	12761	5830	6717	10880	6879	11277	15647	11276	8261	13682	10217	13339	5682	10051	5969	7395	8846	6973	11700	5131	8582	9876	15826	9174	8958	13435	7260
SMIM11B	16	5	7	0	8	2	1	2	7	0	12	13	2	5	1	4	1	1	5	2	0	2	1	3	3	2	5	6	4	7	0	0	4	4	2	0	5	2	5	5	2	4	2	5	3	3	2	1	6
PTPMT1	461	414	460	710	596	629	756	494	435	643	553	892	1504	514	825	716	663	1542	556	452	1594	1012	836	2466	437	1288	1075	646	1305	1194	1122	915	1002	1494	1286	806	1528	488	1198	685	807	2029	1934	715	1001	925	1198	956	1149
RAP1GAP2	8203	6945	969	2538	11052	4486	7435	9681	6988	5624	15221	5862	3338	1162	6301	1326	3956	4059	1259	873	2556	1662	5933	2541	4934	2041	6745	6219	6630	10254	4222	7016	4719	9047	481	5691	1622	3162	3085	1003	11761	746	953	3803	14426	4782	1934	6395	3077
CIAO3	599	580	848	1055	964	1219	2097	798	532	1121	843	1411	1612	1238	899	1091	2107	2139	1316	802	1792	1456	1724	903	1009	1233	1637	1929	614	1167	917	1705	1640	1393	1871	1610	2197	1037	2224	1764	1645	1771	1462	1414	1507	1399	1233	2124	2480
SMARCA5	2736	6193	2826	14282	4416	4967	13270	4041	2873	7952	5044	20452	10758	10601	9512	11186	8578	9277	4325	4145	5921	16816	9026	5966	7767	8787	10590	9608	10408	18546	9091	11249	7574	8151	5403	14574	6632	7374	11388	4753	16693	5020	8029	12784	12430	5493	19198	23549	15063
WDR5B	267	309	141	677	534	282	1194	341	358	642	562	761	1053	284	833	705	1257	347	471	312	212	546	1437	931	980	1010	769	1517	671	1246	591	809	650	1022	281	1365	490	476	1163	513	635	599	944	814	788	848	1339	1095	658
SAMD15	21	15	33	69	31	23	28	30	6	60	49	23	78	41	94	58	60	42	40	32	13	282	79	135	52	172	128	195	130	144	94	45	270	248	45	97	32	64	110	60	51	39	132	276	35	81	56	70	53
SULT1A3	6	11	2	11	7	1	6	5	1	32	15	10	13	2	9	18	15	18	22	15	13	14	10	7	14	13	39	11	2	5	30	12	16	3	12	28	20	13	13	18	11	13	13	2	8	25	24	13	8
PAK4	2689	2036	4872	3176	3183	5913	6819	2929	2016	3240	3753	9886	8162	2268	6044	5000	4862	14787	7158	2825	2816	11011	9905	4888	5971	11341	6476	12119	5133	8817	7161	3643	7242	10261	6518	6395	7309	6626	7063	7067	4959	9529	9765	9451	9050	5973	6414	8925	7423
SMPX	0	32	4	411	2	2	94	0	0	32	0	6	21	348	14	81	104	0	40	54	4	1	1	0	12	0	95	12	7	0	2	213	4	23	0	4	5	11	1	75	55	6	22	16	2	17	2	20	0
UBE2Q2L	0	16	1	1	0	0	0	3	0	5	3	1	0	21	1	4	3	4	9	1	5	13	3	42	1	18	6	0	0	2	5	0	0	2	8	2	6	1	0	5	0	17	18	3	2	1	2	2	8
CARHSP1	1078	1153	5636	2727	1494	2639	4226	1795	866	3539	1526	3788	6065	2101	3340	2785	2661	13628	3732	6448	9801	2717	3809	5014	2392	5463	5336	3598	2881	2636	6633	3454	2811	4747	13308	4305	4963	2954	5857	3737	2750	8449	3273	3145	4075	3010	5452	4601	9019
CREBZF	2146	2832	1301	5299	3573	1676	3047	2840	1760	3215	4567	5573	5144	2977	9803	6314	7915	3773	1627	1310	1731	6003	7730	4055	3480	5019	8624	3009	4492	4321	4670	5052	3731	9036	2711	4556	4362	5917	2639	2428	6063	3104	4588	3641	6725	4445	5192	4158	2226
KCNH2	148	4522	289	1000	612	253	106	183	162	171	595	254	330	2966	344	456	2106	105	62	1633	94	32	499	28	879	628	242	4915	110	30	251	398	5036	91	38	108	149	230	461	534	253	83	597	867	2167	307	102	158	103
BAZ2A	3961	6175	9214	13447	8188	5911	9123	5658	3766	16049	6540	19259	12718	10635	16591	17047	12103	15276	7183	5779	9214	12146	15575	7701	9311	17035	15343	14934	16511	21590	19312	10499	17153	11763	10177	23723	8382	18267	11432	6805	21232	7511	18311	13297	23548	9071	11349	14610	14357
LINC01862	0	0	0	0	0	0	0	0	0	24	1	0	0	1	0	0	1	0	1	0	0	0	0	0	0	0	3	0	0	0	0	0	1	0	0	0	1	0	1	0	0	0	0	0	0	0	0	0	0
C3orf62	280	351	360	871	564	427	645	357	271	676	392	420	576	520	676	609	628	1358	478	408	413	569	851	422	522	818	826	401	499	524	999	705	503	524	388	618	412	570	467	395	904	340	270	440	471	787	718	641	399
FSIP1	1	17	5	39	10	11	6	16	4	33	8	26	32	44	23	25	12	3	16	29	12	65	37	14	14	31	42	16	38	34	33	10	25	24	20	14	35	24	9	14	60	59	15	24	20	14	42	18	17
TAP1	1528	1636	2561	4643	2392	3903	6363	1781	1110	23510	1734	13443	26435	4511	3834	11297	17179	30846	9121	6027	34720	4411	20882	15067	13061	6644	20324	10800	11748	25471	10097	24519	16126	20232	36872	4921	10099	7464	18702	15361	26557	7660	5602	5497	39001	8994	31620	60915	4586
RPL4	28180	49056	72812	81682	34903	95038	98829	29706	37120	69156	43637	130387	88684	57570	35313	49848	74786	151927	59479	51170	97367	75845	44121	81289	33226	55765	77014	138565	86299	52527	67989	65484	94118	80913	111440	47650	92373	77558	40702	63461	42759	67445	138482	62324	103365	69230	82899	84582	92526
H2AC21	0	0	2	1	0	0	3	1	0	4	0	9	3	0	4	6	3	1	6	0	3	2	12	6	2	5	4	22	3	15	1	1	4	3	7	2	13	2	10	5	2	3	15	3	9	1	2	3	22
AQP6	7	21	1	16	13	9	12	11	7	29	17	202	245	14	2	18	1	4	6	0	22	13	54	2	516	33	62	43	4	13	58	172	51	7	10	485	37	22	3	2	28	1	13	16	41	63	10	24	3
ATG16L1	1048	1271	1138	2949	1775	2079	3174	1753	907	2743	1409	3602	2595	1841	1889	2308	802	4619	1430	1140	3025	2840	3784	1540	2191	3561	3492	4820	4377	2557	2877	6014	1602	2775	2036	2148	1337	2797	2694	1260	4760	1062	2148	2024	4572	3405	2239	3924	2287
CCNK	291	509	723	873	606	778	1722	578	355	983	436	1463	1188	1115	2274	1477	1088	1897	1132	678	1503	2303	2676	1048	972	1259	1145	2184	1735	2482	1780	2080	2197	1993	1351	2462	888	2112	1686	477	2078	718	2857	2247	1554	1019	858	2075	2172
HSPA12B	168	367	61	2084	355	77	153	191	119	129	305	259	893	1738	184	1249	259	229	56	959	162	316	201	181	575	925	435	390	477	152	532	739	413	185	49	390	213	440	180	112	802	250	166	619	300	600	667	633	189
ZNF598	1398	2221	3042	5090	2655	5889	5091	2099	1517	3750	2304	7081	4350	4663	5485	3421	4498	10786	7226	5929	12543	9695	5130	5562	3270	4428	6379	11519	5261	8025	4532	6049	7847	3445	9382	11878	7541	5190	8624	7563	5732	6448	8590	5905	10016	5537	7614	6629	11121
PRICKLE3	372	545	1972	1097	609	2099	1751	546	362	797	490	1741	2440	2354	2585	1436	2273	3117	2935	1136	3251	4290	3016	1548	1304	1645	1700	3666	2020	2975	2579	2244	2387	2295	3403	5364	3051	1944	3506	2381	1776	2806	4332	2948	1849	1547	2736	1915	3015
PICK1	883	808	938	1294	1506	758	1470	1229	856	1078	1334	1916	1024	750	1612	970	910	864	1365	915	1359	1139	1530	774	1242	1604	1933	2787	1261	1368	1514	2912	1982	1469	1070	2241	1179	986	1647	1778	1645	1539	2167	1398	1743	1307	1386	1676	1677
ATP8B4	38	67	53	641	311	29	50	51	33	211	72	138	212	448	149	836	310	63	74	197	167	41	65	273	293	192	218	65	364	72	341	131	95	119	218	102	53	444	85	117	233	78	79	111	319	148	348	301	106
USP33	1865	2782	1556	6121	3011	1662	2596	2564	1396	5127	2914	4306	4593	4374	5500	6415	2650	3646	1837	2153	3190	5793	3697	2615	3886	5014	4144	2622	4883	5533	5090	5141	4898	3319	1812	7473	1526	5308	2711	2753	6560	2428	2699	2276	5770	3266	5337	3686	3953
HIC2	250	616	946	919	717	592	1251	504	358	665	367	965	852	522	1668	861	246	1102	758	373	489	750	1010	355	658	3011	1119	625	633	734	1001	1221	953	773	240	1340	534	731	413	390	1828	412	953	1460	1402	681	435	1312	992
SAFB2	1833	2510	1547	5229	2639	2512	3453	2356	1674	2827	2750	4522	3325	3167	3362	3857	5129	4091	2540	1832	3012	4574	4795	1941	3602	4503	4169	2746	3340	4467	3193	4670	3392	2276	2045	4026	3067	4132	3716	4099	5403	2976	3606	3504	3980	4503	4617	4110	2808
APOD	1372	9856	661	18740	4675	1005	207	1066	2450	284	1839	871	3389	20334	301	5763	1173	484	255	3993	135	77	2413	548	9899	393	1067	6403	939	52	806	125	2759	33	66	6741	322	5156	100	361	694	345	174	455	151	3058	396	312	92
ATP6V1B2	1583	2937	5346	7344	3406	3640	7282	2251	1732	3884	2442	7132	8659	4396	3550	12645	5908	7749	4216	5359	4494	10484	4209	4332	4093	5542	6777	5390	6002	5434	8636	8714	5141	5093	5658	9104	4387	7000	6776	4084	7015	3589	5440	6001	8759	4574	4141	12576	5733
LTBR	3500	3575	6293	11053	4697	7925	8732	4829	3151	10263	5471	12695	12665	8395	7182	6450	9539	14243	8103	9747	16338	12161	10631	8961	5530	12119	15280	13584	11650	13564	8960	10065	7514	19561	14357	11204	18653	8799	13166	16004	9878	19233	18515	12270	20441	6200	11998	12151	24849
CRCT1	29	2	76100	1	1	3387	0	1	0	38	235	456	26	5	3900	0	81	232	4221	2406	701	1185	14	0	798	37	149	1210	7	141	19814	1	6	2	112432	497	4010	0	261	1171	49	13	1061	30	2138	1	72	3	2090
CARS1	2369	2240	1750	3166	3928	2655	2129	2026	2813	2684	2914	4794	3723	2801	2303	3679	2957	4544	1931	1741	2423	3401	3053	5399	3225	6160	6196	4509	3603	2697	3131	5114	5209	5348	3932	4877	4527	3880	2220	2675	6684	3932	4631	4570	8829	3415	4961	3725	3944
CDH22	126	31	439	14	20	28	4	14	12	153	994	698	2	10	37	10	17	3	52	11	96	42	1149	6	5	751	76	24	7	9	1	7	1	1	9	92	26	6	134	1608	3	11	53	14	2	6	130	2	37
CPQ	2080	3149	402	6614	2326	278	227	1182	1897	1419	2400	1177	1732	3260	551	3289	1300	293	98	1679	293	785	279	938	1266	2677	1170	318	1580	244	595	774	457	220	1150	568	420	2084	140	712	1917	450	732	892	1158	773	789	559	517
GPS1	2502	2459	3511	4117	3479	3229	2324	2454	2685	2873	3501	6470	7163	4142	4504	4918	4888	8796	3763	3923	5986	5454	10630	8725	4395	15676	6313	10740	9521	6102	4137	5691	8592	10723	8469	5101	6807	4618	6938	7915	8000	6479	10283	5965	6683	6455	6075	4059	7209
LRRC14	700	1253	1250	2583	1251	1254	1342	1151	761	1104	1297	1612	1403	1693	2886	2092	3135	3184	1567	1090	4351	4575	2615	4055	1657	2997	3353	2900	3871	1376	1622	3241	2695	1691	2608	3034	2922	2202	3029	2723	4306	1892	2476	2533	1805	2149	2325	2383	2178
NTRK2	30	923	483	3981	702	17798	29	401	144	153	5758	2136	764	8885	34195	1214	153	12095	8591	183	4008	28321	905	197	185	101	1355	577	63274	94434	5379	41	170	43	34	19397	39513	443	49154	7125	599	8191	68940	33938	584	666	57701	83	69832
RNF183	48	8	58	16	177	51	170	81	16	659	34	844	1389	54	25	176	19	271	116	2	3	6	808	8	702	41	996	630	4	11	106	1579	240	630	40	94	64	412	153	35	447	2	125	487	330	299	142	311	28
DCANP1	0	0	0	0	2	0	0	0	0	0	0	0	0	0	0	1	1	0	0	0	0	0	0	0	1	1	1	0	0	0	0	0	0	0	0	0	0	0	0	0	0	0	0	0	3	0	0	0	0
MYH3	91	184	94	529	190	101	80	117	97	215	243	110	271	157	455	126	896	296	123	80	285	117	330	122	329	114	357	120	428	310	400	279	38	120	14	465	271	112	59	460	520	189	199	284	206	397	834	111	73
ITPKC	1110	2750	9729	10202	2403	6187	2323	1398	1175	2142	1619	3549	3908	6200	4008	3886	4327	12581	10962	3707	3353	4499	3410	1362	5755	6097	4216	5453	3263	6658	12631	2263	2536	2839	16431	3945	8519	5868	5145	8747	3062	2815	6156	3246	11150	3038	3940	4576	12233
MSRA	697	603	612	1103	775	428	683	607	572	393	719	713	1042	663	178	4877	400	345	282	628	213	130	642	263	526	504	826	713	189	338	400	372	951	560	673	425	263	6760	178	615	1687	259	212	160	649	556	325	769	369
SPRY3	162	245	92	517	221	55	408	171	58	389	182	244	225	236	1135	487	603	78	56	114	66	149	165	122	233	105	386	191	253	364	315	184	227	69	867	330	51	348	153	94	579	57	233	89	114	294	133	411	194
NPAS3	48	383	35	701	164	24	9	38	102	85	153	64	95	385	71	162	475	21	31	148	11	44	9	10	71	10	36	17	65	16	54	19	12	26	55	22	55	65	1	259	20	21	27	132	41	64	57	30	22
ALPG	0	0	0	0	0	0	345	1	0	56	0	711	11	2	0	2	1	27	2	0	4	0	734	0	43	50	1240	569	2	3	144	30	7296	0	1	0	1	10	2	7	145	0	8	0	51	4192	2	91	0
SLC27A1	1315	1564	855	2661	2689	1080	7602	1966	1282	1778	3123	6300	2636	1957	1151	2621	3132	2447	1451	1702	674	1739	695	1332	2342	789	2272	5366	2710	2465	1856	2753	3620	1331	2015	3017	1790	4373	1105	1641	3270	1432	1299	1428	3949	5757	1752	4266	1243
DNAJC28	152	89	45	115	152	49	154	133	85	90	158	39	47	33	80	53	281	89	25	36	15	69	47	20	54	147	104	18	30	102	68	90	47	61	29	50	10	30	50	41	134	75	22	110	72	54	87	150	23
NPIPB8	9	4	4	4	9	0	10	21	7	11	7	4	6	2	3	4	8	15	5	4	4	1	1	5	9	15	9	7	4	1	10	9	6	1	8	19	6	17	4	8	8	3	4	2	11	8	7	9	2
ARMCX1	333	760	286	2169	588	149	56	348	279	60	458	136	345	1056	218	763	330	180	58	789	1192	357	79	1256	311	150	179	121	726	423	408	100	161	118	223	496	205	901	80	70	236	196	213	223	177	250	269	177	402
FCGBP	2991	1363	3479	207	7687	424	29616	6809	1625	62082	1315	20223	56930	2231	720	788	2370	178	5888	50	1562	512	1545	499	28240	584	22594	38368	4877	348	16018	10641	1087	433	74	7463	925	6832	836	996	26088	427	1595	897	12818	4562	665	1980	1362
TFAP2B	3	1	383	0	0	10	0	0	1	6	18	3	68	1	102	1	4	0	12	0	1	35	1	4	3	6	3	30	2	1	1	2	0	1	4	69	7	2	2	5	0	121	119	99	1	0	1	0	0
U2AF2	2349	3189	4461	6843	3872	6012	6790	3734	1962	12153	3921	11884	9726	6390	8416	9511	8271	9947	8246	6464	6624	12589	12161	10084	7922	14517	10992	16093	7781	11784	10628	8242	7324	9112	13618	13001	9884	7767	9857	11188	9362	8625	14214	9530	11904	9121	8973	10125	11326
CEP55	71	41	444	206	205	790	2841	1043	41	2027	237	6200	4537	1369	3937	1912	484	7106	2036	1621	6462	10878	8705	4420	1814	1811	2437	5927	5566	8050	2936	2106	2271	8265	4468	6050	3938	2930	5696	1357	3085	2672	8332	3621	4413	3522	7640	5670	5993
FIG4	515	714	977	1629	1069	704	1793	904	388	1485	871	1413	1188	1116	900	1519	1385	1113	653	663	482	1132	814	806	788	1085	1716	1133	997	405	1349	1349	597	1408	656	1091	473	838	682	877	1620	1315	530	1006	1834	1221	997	1948	943
RSPRY1	1437	1585	1447	3806	2108	1817	4257	1790	1160	2894	1865	3906	4103	2655	2531	3643	4020	4199	2016	1730	2445	3458	2986	2837	2837	2444	3759	3202	3593	4241	3200	3546	3511	5989	4508	3099	1644	2276	3447	1904	5975	1249	2600	3991	4883	2031	2824	4469	3544
PPFIBP2	3754	2370	5533	1004	6944	2942	9154	3733	3877	4037	5360	2994	4534	1413	1620	4868	2840	5046	2107	698	558	2036	5378	299	4237	4630	3553	3372	721	872	3994	3166	6762	1482	1569	4905	3536	4667	987	769	2947	1509	2961	4102	3932	3049	2106	6069	4153
CDK2AP1	1189	1453	2155	4911	1694	4177	1522	1952	905	2697	2414	7387	5747	5293	7906	2893	3077	8376	4365	4307	5814	8621	4322	5516	2683	5738	4457	7564	8368	10184	3496	2903	7109	2347	4304	5979	7919	3655	4851	10300	3498	11258	10653	9189	6503	2501	6060	3201	10653
LNX2	2048	1462	3524	1908	2567	2525	6410	2759	1510	2776	2560	5060	4377	3056	3331	4609	2648	4904	1830	906	1126	2233	5500	675	2814	5004	5329	3516	3129	7247	5861	4976	2108	2755	1308	4448	1714	4956	2124	2363	6048	2025	2680	4474	7707	3400	4107	5982	4260
MRPL16	1385	957	779	1781	1649	1006	3058	1471	1057	1879	1615	2358	2540	1282	1399	1481	2230	1742	1590	935	4010	1653	3147	3771	1213	3389	2572	2134	2057	4028	1211	2327	1715	3788	1715	1232	2542	1584	2235	2837	1631	2340	2765	1604	2409	2399	2804	3298	1561
CLDN6	1	0	0	1	2	3	21	2	0	16	0	1	479	2	3	27	4	67	1	3	10	12	43	16	34	11978	24	763	5	1	19	83	9922	18	19	3	11	10	3	3	3	5	4	25	38	92	6	157	16
GPN1	813	956	1361	2044	1184	1493	2728	1123	825	2004	1255	2795	3197	2035	2368	2400	1685	6919	2105	1426	2763	3153	2905	3265	1478	3205	3925	4758	4154	2997	2623	2745	2808	4405	4217	3533	2196	3686	3056	2421	3690	3453	3580	3817	3643	2232	3305	3251	5728
CSNK1A1	2529	6839	9265	17633	5417	9957	6037	4422	2609	5708	3881	7035	9004	13004	9477	6201	7882	16326	7975	7598	8856	9852	6158	5198	5160	5578	7653	8955	12186	19849	16280	5241	9378	5085	11179	12550	4664	7421	17351	3724	9387	5124	11603	16064	12435	4008	18687	6611	13426
DPT	1176	24604	376	19235	4033	604	182	1380	1247	99	1649	56	136	10908	191	1502	1192	458	39	1886	82	775	20	33	330	38	80	38	300	102	204	72	247	40	225	236	157	759	88	40	234	162	24	244	39	194	1288	227	116
RHOH	123	126	346	109	297	39	42	50	140	459	121	279	512	219	342	947	267	942	402	76	315	39	126	360	692	154	469	91	173	123	283	251	230	130	73	120	69	639	113	272	185	92	408	60	820	404	339	349	90
DERA	888	808	1512	1904	1261	2354	1770	1157	696	1970	1100	1602	3952	2160	3959	1030	1892	5133	2275	2704	2884	5810	3077	1623	1216	1803	2646	1108	3118	5842	2212	1417	1924	7969	2849	3509	3621	805	5311	2493	2590	9067	4156	7102	2526	1114	3379	2533	5627
XRCC1	1011	1033	1303	2158	1324	1076	1839	1196	882	1576	1430	2733	2155	1414	2421	2018	2049	4130	2195	1428	10700	3997	2685	3886	1845	3282	2928	5151	2066	3022	2295	1190	2849	2840	2478	2516	2401	1437	2133	3090	1602	2162	3027	2072	2259	1833	2726	2326	3128
PTRHD1	372	239	792	375	403	560	837	430	265	938	404	1203	931	617	523	520	395	1090	969	536	1055	495	642	772	375	1303	876	1015	539	442	621	679	511	1305	1351	698	1748	944	562	1618	845	1650	1125	788	734	862	928	792	1079
SLFNL1	17	42	25	54	28	81	47	33	11	91	51	48	78	51	113	43	47	147	113	50	63	256	74	25	100	116	145	43	51	83	101	136	72	38	22	398	60	40	86	59	148	116	60	65	33	72	169	55	36
NKAIN2	17	134	4	122	22	8	0	8	8	855	12	38	24	190	533	48	18	6	100	23	240	225	1	12	1	144	11	4	91	90	5	92	77	0	123	1131	626	4	210	662	49	23	1198	32	3	19	23	2	17
SPRED3	17	92	33	706	50	201	62	34	35	52	65	570	320	364	196	267	273	802	49	256	94	900	121	74	209	215	150	132	445	298	148	105	234	338	248	277	234	220	154	132	289	126	144	482	316	199	274	118	140
HSPB3	0	9	14	194	1	34	3	4	0	3	6	1	2	76	27	4	79	12	37	29	1	18	0	19	2	4	8	0	1895	3	4	0	0	2	4	4	79	5	2	11	2	89	69	46	0	3	408	2	15
ETNPPL	3355	484	2	4	4203	2	0	4876	938	75	2321	28	86	2	0	10	1	2	0	0	0	1	19	2	0	65	9	21	0	0	2	1	0	1	0	0	6	6	0	10	19	0	1	5	0	0	1	0	1
AL355102.2	0	0	11	1	0	7	8	0	0	0	0	2	0	0	4	4	0	6	27	1	38	12	8	5	0	0	4	6	2	6	12	7	9	0	9	3	5	5	19	0	4	10	23	23	3	3	4	10	33
SUMO1	1834	1922	2024	3813	2227	2748	5217	2009	1386	5409	2466	8073	7697	3902	5340	4007	4961	5895	4757	4791	6549	5310	6082	5431	4143	8118	3748	9974	6643	7390	4422	4638	4072	5821	4373	4417	3319	3818	5174	5452	5009	4144	6179	4479	6047	4679	6042	5777	8153
ERI3	922	1290	1213	3064	1231	1452	3313	1088	821	2207	1320	3539	2829	2388	3069	1606	4041	3052	3228	2877	3157	4340	2205	6428	2071	3155	4230	2461	4299	3038	1851	2388	3420	3893	2592	3729	5104	1498	2530	4880	2736	7037	4900	2818	3061	2338	3265	3230	4389
ABCC5	7175	4367	2443	6786	10443	10837	2530	13341	3128	4914	13567	2984	3319	16132	89902	4745	12122	12632	7959	2177	7084	8336	2579	3654	5128	4713	4033	2836	18788	47989	7937	3707	1641	1419	4232	43232	20260	3597	25842	6377	6628	4462	48538	31063	2938	3665	21829	4369	70844
TRPA1	943	367	70	109	1232	13	916	1271	547	762	925	791	3678	33	377	1439	7	50	10	87	73	1141	290	153	3009	563	1153	310	404	764	867	2674	67	55	32	987	146	3903	22	177	2033	45	277	41	3157	819	167	1271	21
CLEC4D	3	4	1	66	5	3	3	7	1	15	0	22	67	21	4	49	3	25	2	8	14	0	4	22	10	14	22	1	4	3	19	10	4	3	5	12	3	18	3	2	17	12	2	0	60	3	13	6	1
HCRTR2	0	2	2	2	0	0	0	0	0	2	0	0	0	2	3	1	0	0	0	0	2	0	1	18	0	0	4	0	3	0	0	1	0	0	0	0	2	1	0	1	0	1	1	0	0	0	6	1	2
LRATD2	3691	3228	5942	2811	7448	2272	13622	4527	4781	4034	5225	11052	8006	2799	3753	5372	4980	3453	7803	786	713	1682	6151	127	4475	5885	10145	19050	6197	1258	9320	20943	13177	12045	2685	6511	1857	8463	2832	947	15981	1913	3869	7496	12623	11740	1705	11318	5268
TRAF3IP2	1761	1531	3463	3166	2463	3122	7558	2021	1638	6194	1730	5657	4247	2479	1979	2291	2566	8199	3363	3270	5775	6571	2778	2301	2593	1904	3616	6246	5780	1761	3387	4239	3119	6833	6349	5699	4788	3341	3205	3318	3384	4049	5136	2921	9390	4004	6021	6193	5055
ANKRD23	15	48	28	66	43	35	70	16	23	90	52	52	51	49	124	83	142	81	73	33	74	154	134	96	98	48	162	45	67	104	60	84	52	23	35	181	163	60	75	169	114	74	79	87	66	110	120	73	40
PRRG2	437	182	718	39	565	585	795	503	328	873	522	664	777	73	374	501	769	1163	630	237	280	226	946	68	648	1132	849	1248	116	553	887	653	527	744	1072	597	519	430	697	666	950	704	441	385	696	599	590	755	574
CAPZA3	42	20	1	1	35	2	3	33	30	33	58	5	43	2	3	0	18	0	1	0	0	6	1	1	22	1	49	0	1	0	0	2	0	0	0	6	2	9	19	8	0	4	0	9	0	18	4	0	0
THBS4	41	1294	33	38879	436	117	28	317	74	129	369	55	122	10133	267	56854	6065	62	45	4422	307	41	37	74	371	61	531	52	660	50	211	30	1118	54	39	709	258	4639	45	368	68	360	160	1438	86	1104	314	50	177
ANKRD20A3P	0	0	4	0	1	0	0	0	0	1	2	0	0	0	2	2	3	0	0	0	0	0	0	1	0	4	2	0	0	2	0	1	0	0	1	2	0	1	0	0	2	1	1	1	0	0	3	2	0
SLC14A1	193	111	18	138	186	13	55	74	111	197	233	38	361	119	40	145	35	20	12	13	13	16	41	4267	92	39	60	15	202	19	47	36	938	18	10	12343	16	70	11	76	41	8	11	33	29	116	42	52	19
ACTN3	3	4	2	39	3	2	1	0	1	146	1	8	10	30	5	15	19	16	15	3	12	12	5	16	9	4	25	2	19	6	5	1	2	2	4	9	10	10	7	9	5	3	4	9	8	9	15	6	8
ZAN	0	1	0	1	1	310	4	2	1	643	3	4	2	59	108	11	163	219	46	4	454	1340	4	5	16	8	42	7	406	490	34	8	5	8	13	576	177	7	317	63	3	11	77	221	2	14	258	6	34
UNC45B	2	3	0	99	5	13	3	5	3	184	5	4	11	13	5	9	2	33	5	2	1	6	1	6	9	62	4	2	2	3	4	8	8	3	0	1	7	5	4	10	8	1	1	5	8	7	5	14	2
SOCS6	1459	1909	3961	3281	2429	2140	7116	2340	1037	2640	1506	3577	2827	2498	1825	2811	1529	3318	2427	1090	1138	2975	4915	656	1865	2866	7445	2730	2133	3321	7624	9834	1532	7398	1930	3458	1031	3141	1118	781	7577	3238	1781	3034	3949	2146	1501	6721	2302
EP400	1966	5624	4661	10735	4849	4778	6877	4416	2017	6663	4550	11163	6865	8917	20241	9468	7314	11797	5362	4741	6869	12231	14534	9252	6851	15615	8660	8156	17329	14530	10718	8262	13428	9147	3452	19513	3155	9736	6405	6139	12319	7779	11971	14599	15045	6547	9622	9341	4857
LYAR	280	443	434	869	359	1119	965	502	320	1152	455	2532	3547	1123	1169	1349	845	1863	1577	671	2754	1380	1663	745	1222	2244	1695	1858	1214	1728	1333	2688	530	2934	1817	851	1690	1061	933	1387	2299	1574	2178	1216	2456	2580	1575	1577	1065
FKBP1C	37	30	92	180	46	109	73	60	19	69	50	165	216	213	73	143	76	87	121	209	118	75	156	256	150	165	181	141	191	163	93	158	162	108	154	85	116	147	131	242	230	166	180	92	188	147	134	336	316
VPS26C	1837	2308	2296	4193	2992	2288	5420	2743	1617	1531	2482	2347	3134	2296	3097	3095	6503	4854	1536	1646	1386	3547	3717	2109	2261	4449	3157	2591	2643	3881	2705	2351	2592	2325	1451	2079	1549	1902	2285	1679	5284	3552	2164	2886	3948	2363	3663	5373	1966
CKMT1A	407	113	820	15	512	252	1076	740	146	1828	246	1308	637	125	758	598	1065	797	873	249	1535	650	2293	69	747	132	1865	1287	231	501	1236	1821	926	685	1858	873	1521	908	551	640	1538	2241	656	1159	1332	1224	1073	1530	1102
RHD	40	39	47	184	154	32	111	33	30	145	98	31	58	88	143	81	257	80	32	94	83	73	31	47	140	1	208	8	71	50	96	29	49	5	202	157	93	177	38	67	58	72	42	56	94	113	96	129	33
OR2F1	1	0	0	0	1	0	0	0	0	0	0	0	0	1	0	0	0	0	0	0	0	0	0	0	0	0	0	0	0	1	1	0	0	0	0	0	0	0	0	0	2	0	0	0	0	0	0	0	0
FAM174A	728	622	1076	1184	773	1030	353	625	612	349	922	455	891	700	768	463	797	1032	853	1159	1357	1450	227	756	535	836	615	583	883	1108	1018	422	458	487	2599	672	1164	742	1248	1091	835	1567	1014	1537	753	543	1283	421	822
ZNF564	40	36	28	52	69	29	82	49	42	122	36	65	84	39	63	99	79	49	24	23	25	37	111	18	46	74	86	19	54	70	58	61	68	61	16	52	26	108	47	50	182	45	45	77	75	93	77	115	38
HPDL	29	56	81	37	83	28	3332	201	26	422	53	471	557	233	112	595	56	56	478	92	703	329	580	242	541	1555	2301	333	79	434	521	1672	1072	810	389	265	572	499	314	452	845	135	297	240	1523	1577	129	4206	255
OR2T2	0	0	0	0	0	0	0	0	0	1	0	0	0	0	0	1	0	1	0	0	0	0	0	0	0	0	0	0	0	1	0	0	0	0	0	0	0	0	0	0	0	0	0	0	0	0	0	0	0
TPP2	1787	2330	1766	4823	2936	1657	4661	2848	1452	3221	2555	6511	6337	4070	6792	6203	3305	3254	1500	1771	1615	5218	7005	7024	3219	3277	8285	3407	5776	8214	4564	9928	2057	5402	3979	5135	1931	6715	3238	1400	5496	1350	3044	6816	10401	2784	4903	6057	3856
WNT8B	5	3	8	3	3	3	5	7	7	56	19	11	7	4	12	9	13	6	2	0	19	8	16	2	1	118	39	43	7	4	10	14	13	26	0	179	6	5	3	1	36	1	21	8	11	24	20	45	7
LAMP2	7767	6952	10635	13797	10408	8570	19818	6702	7661	9779	12145	13102	24626	13858	23833	16320	18284	17504	15899	10965	35916	23777	13102	18887	8244	41955	17230	14680	26826	24546	21524	13220	26163	17051	21378	21418	10569	15919	17105	13071	30364	14637	18668	18244	16922	11808	22602	21603	26452
TSNAX	1165	1462	717	3051	1601	1426	2057	1130	951	1725	1777	3044	2753	2506	4387	2839	2642	2221	1847	1133	1946	4229	2121	1430	1810	3871	2881	2686	2746	2756	3965	2598	3239	2321	3085	4231	2352	2824	2431	3255	5999	2379	3842	2322	3395	2319	3208	2181	2631
SPIN2B	52	89	56	155	99	98	224	32	45	99	67	89	110	148	359	83	144	92	64	63	78	225	79	1157	114	101	235	211	68	37	128	120	156	128	73	84	424	113	319	81	212	141	364	38	90	98	101	199	219
FBLN2	365	10143	1107	84217	13245	1159	747	2787	2001	334	3454	2053	1193	28655	1180	26352	2969	2527	525	13688	2009	13362	324	1518	1576	1555	2596	1098	38073	2308	3782	346	5260	1150	1428	8074	3354	8855	1011	1920	2713	695	1850	8936	893	6262	11662	1582	3024
TTC34	8	36	11	31	59	6	68	30	34	72	41	9	19	34	115	31	148	22	12	7	12	72	59	12	108	192	10	26	3	24	16	6	19	34	2	25	57	25	89	81	20	11	23	62	12	32	59	25	7
AEBP2	942	2349	1971	3879	1463	2547	2291	1282	779	2665	1829	2653	5428	4454	6199	2602	7727	4358	3927	3455	3391	6568	2944	1532	1567	2670	3594	1188	5824	10898	5548	3107	2194	5930	2782	6324	3590	2405	6846	3884	3944	5975	6875	9880	5541	1611	6027	2812	10747
SPHK1	71	562	2052	872	243	6787	80	272	90	291	678	338	2059	2563	1068	1352	727	14627	3400	3309	11025	3362	337	3769	648	1856	1528	739	7106	4304	2689	405	3456	2206	6102	2570	8567	1467	2919	1392	844	3089	2521	7072	1858	743	3279	509	3382
RBBP5	800	1012	866	2196	1205	859	3075	1040	735	1984	1129	3071	2268	1692	3365	3018	3534	1601	966	879	1479	3872	2958	1866	1384	2892	2524	3684	3572	3542	2397	2857	2662	1523	1410	4177	1264	3390	2286	1244	5050	1502	3128	1990	3016	1848	2069	3387	2173
GAD2	5	4	0	0	10	0	0	4	4	33	11	3	5	0	4	5	0	0	1	0	0	0	1	1	0	208	3	1	0	6	1	0	2	0	2	0	1	0	2	3	0	0	0	0	0	3	0	0	0
HLX	56	163	74	651	133	74	66	76	50	106	64	228	649	879	350	901	151	181	57	322	572	330	141	438	399	325	404	176	492	223	568	142	292	237	67	105	185	396	171	432	687	385	296	322	535	350	336	414	310
AC092587.1	7	5	6	15	2	4	6	3	6	9	1	9	8	7	4	8	4	15	13	5	8	8	6	20	5	2	13	6	8	8	3	7	8	7	7	7	14	8	10	17	3	13	9	8	17	1	16	7	12
ZNF285	103	102	25	290	115	109	4	126	88	83	173	14	14	128	11	130	63	25	33	52	103	110	10	148	31	342	20	8	95	8	39	5	11	130	29	8	31	14	2	22	19	126	44	37	24	38	15	11	4
CA13	374	373	715	355	955	1112	1240	581	529	1670	502	1880	1383	233	354	1691	84	816	242	103	55	106	1803	104	1764	635	1996	4181	81	103	1272	5144	472	91	262	285	138	3237	34	119	3256	232	385	626	1109	1064	135	2128	359
SFTA2	24	8	1195	4	81	145	77	111	19	162	68	1105	5324	1	26	39	2	3	87	0	2	0	887	0	1308	196	745	4913	3	0	224	349	2650	1666	25	6	4	86	6	2	114	0	6	2	76	246	8	262	20
HEATR1	1012	1755	1699	5101	2001	3671	7128	2242	930	4318	1961	9335	4951	5466	7394	8665	5838	7531	3332	2545	3501	14335	7340	3512	3745	10001	7064	8457	13403	10952	9045	8553	8227	6716	3607	12686	3580	6768	8246	4171	13728	3918	12519	4848	11875	5272	5742	8836	7623
TRIM9	30	205	34	1020	134	57	26	100	26	55	127	74	48	217	1366	337	30	54	91	170	42	629	14	35	82	115	55	30	875	1172	71	25	14	14	76	225	108	111	41	38	49	88	1314	616	34	30	193	46	76
PWP1	1068	1563	1487	3592	1747	2966	1853	1533	1220	2009	1582	3742	4093	3050	3993	2527	2028	4788	3210	2080	4697	4782	2902	3704	2684	5298	3575	2789	6088	6675	3492	3564	4430	4271	3138	4076	3757	2828	2520	3891	5187	3806	5300	4999	4620	3423	4695	2571	3884
NPNT	530	5711	683	14528	1636	2554	2700	435	244	5183	947	10918	8660	17890	2214	9191	1562	5274	3033	2525	3322	7004	16983	667	5740	1635	4046	7195	1105	5189	2763	7754	4379	2074	4759	7670	3449	2799	7824	1252	23452	3331	2154	6967	2519	1494	2530	8480	4613
SPACA1	0	0	0	0	0	0	0	0	0	1	0	0	0	0	0	0	0	0	0	0	0	0	0	2	0	1	0	0	0	0	0	0	0	0	0	0	0	0	0	0	0	1	0	0	0	0	0	1	0
NT5C1B	43	37	35	140	87	44	152	104	31	133	66	77	29	139	112	40	62	240	69	61	57	97	39	73	43	42	53	18	67	118	70	51	11	20	23	167	73	22	108	25	210	65	83	151	41	29	77	128	70
SLC25A4	6607	6041	799	10854	6515	1078	1345	4515	4053	1336	7010	2094	1604	7240	1529	1020	4006	1043	867	2656	645	576	1203	1665	1447	1011	1031	2051	866	759	562	1608	1827	857	1725	1362	946	1176	1357	1327	1128	1348	905	1625	2157	690	1662	986	1484
CORO7-PAM16	0	0	0	0	0	0	0	0	0	4	1	2	4	1	1	4	0	4	0	2	1	2	2	3	1	0	4	0	2	0	1	3	2	3	5	6	8	1	1	1	2	1	0	2	1	2	2	1	6
ATG14	810	1294	1123	3285	1568	795	2253	990	723	1329	1429	856	970	2342	2619	2208	2216	1913	900	915	1787	2606	953	901	1442	2718	2946	1302	2742	2242	2531	2175	825	1763	1395	2537	1148	2586	1524	1071	1921	666	2806	4007	1523	2578	1265	2697	1317
AC007040.2	1	7	2	11	2	6	8	2	1	60	3	14	8	14	43	21	21	15	14	4	5	30	3	25	12	41	18	3	22	25	0	9	63	11	20	95	37	4	10	34	30	9	24	7	48	27	32	11	14
TERF2	987	1767	1388	3560	1734	1800	3185	1295	1213	2108	1484	3895	3496	2388	2093	2664	2787	3659	2220	1392	3410	3127	3630	4282	2287	1936	3098	3692	2632	3504	2238	3112	3060	3205	3521	2726	2446	1622	2848	2384	3652	1434	3347	3848	4564	2550	2865	3230	3698
TAAR5	1	0	0	1	0	0	0	0	0	22	0	0	0	0	2	0	0	0	2	0	0	0	0	0	0	0	4	0	0	0	0	0	0	1	0	0	6	0	0	4	0	0	1	7	0	0	7	0	0
B3GNT8	152	77	2941	231	177	1744	1244	76	42	637	65	432	168	245	460	418	658	4708	1531	243	186	438	1276	219	348	1285	625	785	271	447	1789	920	808	251	3792	752	1008	171	726	408	317	677	922	461	1096	222	349	955	1718
KDM6B	2147	6929	3698	10025	3466	3034	3430	4404	2252	4969	3594	6683	4971	10023	8592	5025	5806	9696	5585	3939	6906	10124	7270	2927	5902	6197	8806	5874	6714	10336	9027	7048	6504	6366	4514	13066	9271	13189	4452	8687	10197	1886	6853	15084	9660	4566	5759	4830	8713
MC2R	0	0	0	56	0	2	1	3	0	12	0	0	1	1	2	1	0	1	0	0	0	0	0	0	4	0	13	5	1	0	2	6	12	0	0	2	0	8	0	2	13	1	0	0	1	2	2	1	0
ERVW-1	22	43	19	59	46	7	34	17	24	54	65	24	14	24	49	30	75	20	25	8	8	30	83	11	56	25	312	23	11	13	68	59	25	7	12	103	7	30	28	9	145	16	17	24	27	71	66	56	16
SH3RF2	3560	3010	7654	427	6741	8886	8053	4450	3668	5993	5546	2951	3646	1697	4346	1786	3435	11560	4168	3511	7076	3618	8702	1380	4831	1375	6341	1071	3079	6305	14201	4044	1065	1784	2849	5188	3801	2877	7347	700	4230	1925	5338	4709	2885	3540	12591	6715	6003
ANKRD50	1916	1803	1804	4059	3103	2881	4402	4117	924	2397	2232	9239	2840	4841	8052	7704	5253	3243	1971	2130	2102	9000	2179	1985	4567	2216	3703	1718	6122	7565	5971	5468	6407	1760	2903	8753	3697	7196	10428	2864	9727	3832	3994	7492	3535	1709	6022	5417	6127
KIAA2012	4	3	5	18	3	2	8	4	2	226	11	29	31	17	7	28	6	3	6	9	3	12	81	8	13	12	62	134	7	2	13	15	18	5	17	28	22	14	5	5	9	7	0	5	19	39	17	6	3
APBB1	569	2632	579	5450	1178	558	104	568	600	237	955	297	485	3778	487	1891	912	379	138	1818	193	474	169	4409	830	3532	465	245	668	836	345	190	292	1202	121	1042	271	752	120	274	1121	259	625	619	434	538	351	489	910
KCNMA1	390	27640	1333	146172	1832	7797	87	763	346	313	1233	195	324	63988	3205	3945	13666	11291	626	12246	1406	290	51	615	1871	540	254	127	1326	234	813	86	480	424	181	1081	211	986	707	172	170	680	496	5482	305	932	3730	443	541
INPP5D	605	628	2104	2582	1617	2129	6455	400	392	3902	670	10304	4018	1718	251	7597	1674	8498	1383	932	941	300	7234	1365	5467	1116	3799	12725	1231	586	3759	8513	4937	633	297	510	339	4163	737	827	3465	387	452	480	2318	3688	1387	6895	561
POLE4	704	586	498	983	774	563	944	719	472	643	699	1614	1622	897	1035	702	528	1186	1143	1074	1936	1270	1239	1518	863	1253	1541	1798	1910	1123	675	982	899	1768	2525	1045	2237	746	1086	1448	1290	1533	2001	1359	1101	826	986	1070	1672
ESAM	1196	1533	2652	5871	1826	751	1366	1403	762	568	1486	1805	5086	6010	909	3606	722	999	541	2975	535	962	1209	1360	3405	1849	4401	2217	1141	744	2229	1209	3758	1583	191	628	629	2831	1056	881	4636	1072	889	1181	3180	2486	1915	3368	801
HMGN2	1940	3425	2943	6919	3511	3069	7215	3386	2248	6177	3722	11401	13489	5208	14317	7116	9625	7701	5947	5547	13494	9681	14036	15130	7018	19335	12281	12239	7075	11577	8209	8545	12021	9798	11959	14459	8571	7733	11117	7029	6531	13736	11250	6764	9707	6588	11440	9888	6730
ZNF385A	338	2452	11526	7359	1850	12620	568	621	444	824	981	2365	1505	6615	23551	4809	13152	22231	14503	4460	22835	11711	972	3969	1613	3055	2331	3406	12314	27637	10864	1667	3198	2729	20385	25211	23261	2222	13443	9773	1117	15374	25489	23697	6918	1380	14396	2109	28148
INSM2	0	1	1	4	1	3	4	1	0	7	3	1	7	1	5	6	1	15	3	3	0	2	3	4	1	17	5	2	2	4	4	5	1	5	0	0	2	6	1	0	1	0	5	4	0	5	2	2	4
PPP3R2	0	0	0	1	1	0	0	0	0	2	0	1	3	0	1	0	1	1	0	2	0	0	0	1	0	3	2	1	1	1	0	2	0	0	0	0	0	0	0	1	3	0	1	1	0	1	3	0	0
PIP4P2	147	477	156	2227	281	195	273	191	164	330	204	1337	2314	1348	175	1031	294	567	45	717	208	617	423	342	517	963	1052	684	648	868	328	377	707	372	274	601	235	791	177	335	2285	165	528	437	1667	323	727	257	580
LYPD8	0	0	0	0	0	1	6	0	0	26	2	2	18	0	2	172	1	0	5	18	0	72	7	14	5	278	14	47	34	14	61	8	166	1	2	114	6	0	1	202	3325	224	23	46	3	4	0	2	0
ZNF511	248	294	324	518	272	437	1179	258	270	477	313	1402	912	467	448	402	421	789	358	417	1152	490	1444	1080	768	1024	863	2714	426	576	498	1087	1091	1225	1128	692	1449	625	766	888	460	719	1049	785	1013	987	794	986	979
PRAMEF2	0	0	0	1	0	0	0	0	1	10	0	0	0	0	1	0	2	0	0	0	0	0	0	1	0	0	0	0	0	1	0	0	0	0	0	0	0	0	0	0	0	0	0	0	0	0	0	0	0
EBI3	41	25	40	71	77	21	23	34	35	192	21	86	418	107	5	441	157	197	58	72	45	10	26	434	149	278	177	35	84	26	141	38	21	81	7	38	14	301	32	66	59	15	27	25	222	121	56	93	39
BTK	80	116	385	371	394	54	41	25	125	249	121	195	449	351	38	1336	362	491	292	254	176	85	43	389	635	224	198	62	326	148	406	138	166	189	69	105	77	389	47	168	92	114	64	91	527	316	212	244	136
MFF	1710	2117	1772	4105	2262	2096	4035	1944	1367	3518	2350	5065	5392	3185	4057	3574	1655	2628	2208	1915	3504	4475	3653	3506	3233	5752	4297	4329	6213	8501	3428	3890	2564	2864	2854	4506	3238	3164	3779	4478	4194	4640	3846	3186	6547	3931	3837	4249	3542
PRRX1	83	551	298	7975	591	947	101	214	100	97	331	1373	1243	5149	1239	8331	990	496	234	3783	1853	8660	393	699	1095	360	1493	540	15055	4606	2376	301	1330	2194	1270	1005	3264	2824	715	714	744	1717	2053	7547	1219	1472	7577	914	644
CARD14	27	54	1949	73	104	1315	119	69	49	370	84	757	1267	85	1194	827	1694	2371	1284	491	684	850	1680	80	1318	350	1126	2643	348	952	2667	1625	953	853	1050	1695	1033	5381	1188	2161	3462	591	1017	2598	1017	2453	1004	230	1562
RIMKLA	213	449	57	2246	253	39	726	429	196	615	361	794	746	730	4368	293	108	8	89	304	8	109	497	34	389	141	670	18	108	70	406	576	358	79	15	185	92	485	101	205	3323	49	625	1045	146	433	36	967	171
NDUFB11	3024	1851	3531	2566	3026	2233	3449	2405	2456	2589	3167	3259	6936	2693	2790	2810	4254	4057	3481	4265	5690	2368	5237	10816	3579	8484	4284	7172	3171	1725	4043	3705	4051	6742	4963	2006	4447	3107	2987	5852	2458	4829	4673	2413	2984	3743	2725	4218	5064
EZR	42472	16824	30746	27571	34148	17400	48776	48177	22233	46888	42066	59382	60997	21925	17948	22844	12772	38038	31593	11433	16841	25996	28854	8432	35854	26076	78744	39441	40515	25480	37999	49955	26641	29517	60474	25215	28783	23863	33878	18260	118337	34182	23888	21894	51566	45455	28184	68524	35005
EYA3	868	1138	3936	3154	1499	2108	4901	1484	683	3134	1351	5956	3375	1599	3086	3899	3334	3359	2462	1902	4380	3802	2751	1971	2151	3245	3482	2307	4794	4271	4709	4205	2522	2234	3738	6684	3461	3708	6183	1558	4269	2589	2420	2856	3360	1712	4527	5206	2682
ZNF335	1073	1870	2442	3837	2249	2223	2798	1800	1045	4402	2067	3505	2800	3197	3567	4406	3262	4524	3279	2429	3485	3632	5530	3232	3644	4936	4815	3379	3166	4947	4229	3265	4180	3746	2633	5155	3809	5664	2743	3990	5239	3755	4260	3152	5886	3503	4000	4363	4006
EHD3	113	618	11323	2370	358	6358	127	202	148	298	346	664	1049	2079	2223	1673	1469	10516	5481	1379	687	2570	281	2800	794	1517	574	1533	3879	2245	5238	349	487	373	502	2082	1744	1082	1790	840	1200	2163	2675	4954	2677	740	2369	848	1924
AC105052.3	7	1	48	1	11	4	51	10	5	12	14	33	3	35	57	9	37	14	0	8	104	43	72	45	44	2	1	6	47	178	147	1	9	41	3	34	88	10	29	93	2	33	68	42	3	32	134	11	18
UBQLN1	3517	4894	5906	9769	4987	7461	11665	4822	3106	5252	4502	15128	11163	9987	13002	10014	7711	12118	6042	3756	15394	14760	11905	12838	6759	7126	9931	17908	16644	13070	9933	11395	7368	9392	8768	13479	12455	10970	13240	4776	15659	11611	12139	13344	19170	7542	11869	14562	11129
SERINC5	2543	2067	6365	3205	4882	8755	13390	4948	2043	8479	3654	9959	11254	5752	9629	5950	4036	8715	4737	3923	2890	4756	13341	1808	5021	13424	11577	8127	8581	10340	11058	11020	20850	6836	8136	8516	4416	6331	12144	1543	23119	3614	9407	15409	11960	3917	6275	10073	8003
CYP26A1	9	4	2	3	0	489	2	0	0	5	1	2	21	164	247	2	1	719	3189	3	4	355	21	16	31	12	6	7	30	29	38	2	5	1	1	541	512	27	452	15	8	4	3970	206	8	9	191	3	1475
CNOT6L	2364	3594	2903	7483	4988	1971	8489	3799	2779	4370	4374	6484	4039	7070	3703	8537	7981	4377	3114	1582	2655	1961	2714	2133	4210	4905	4514	2450	3042	4714	6444	4477	3151	2501	1540	8452	2529	6187	3759	2237	10632	1696	3138	4864	6582	3376	6293	7433	4822
KCTD3	3929	4294	4787	7840	5059	3680	8097	4440	3327	3503	5270	6300	4089	7015	11760	11455	6025	4262	4071	2565	2588	8418	7844	3227	4090	7140	6861	11279	5320	6585	7204	3209	6856	3387	2806	10300	3422	6775	7242	4088	14575	4415	7765	5153	6834	5039	4193	8872	7781
OR9Q1	1	0	0	4	0	0	1	0	0	55	0	0	0	3	1	3	1	1	1	0	6	0	1	0	1	1	6	0	0	1	0	0	0	0	4	2	6	2	3	4	6	0	1	6	0	3	3	0	0
UPK1B	376	61	94	6	157	25755	24	204	141	130	89	121	2765	261	11690	65	5	12674	10259	16	2	45	6	585	1786	1352	78	197	19	16	5896	22	13	9	773	7509	38073	14	14269	67	22	176	4626	16601	508	37	3985	20	2240
RPL13A	29935	45577	90961	80904	39828	98074	114552	31934	43474	107570	46192	67759	69058	61138	36091	71447	96780	152679	70328	51769	61577	56979	56687	100123	46529	80932	59478	95748	58944	44429	89800	50411	46555	69063	69186	44412	143175	85780	34903	97775	34740	57450	108724	40907	151697	119399	78242	87095	83246
PCDHGA11	28	58	98	413	45	22	11	29	16	279	16	209	147	228	33	136	99	53	28	95	70	57	135	53	80	98	130	24	111	161	311	12	52	110	24	20	82	67	94	49	39	52	36	90	278	53	154	54	6
CA9	13828	4381	5	213	14149	107	8401	10866	11539	347	10645	2623	3669	68	702	408	25	196	583	233	7686	5183	2662	871	2308	107	1128	82	26	798	216	598	98	2800	1363	128	7163	3470	449	5769	267	7865	3299	1507	393	20994	261	15556	704
KMT2E	3690	8558	4247	15870	7414	3925	10021	5440	3567	8782	6187	7481	13381	14305	12303	16703	14904	5502	4327	4533	9052	11203	15385	5366	13595	5850	12615	7048	10324	19155	18037	16716	5653	13653	3910	28233	5084	28720	6509	7717	14073	4641	7789	10207	16729	10326	19568	15286	12256
GJC1	136	1974	168	3638	348	205	153	237	88	219	429	481	2128	2918	2344	1510	666	352	128	1144	1272	2709	406	3063	673	580	829	689	5719	1129	1043	387	490	501	137	2404	325	1091	990	444	1616	305	1612	1318	962	636	690	1223	750
ZNF518B	309	1345	700	3955	979	261	56	775	434	269	1322	350	453	3253	3779	2471	4806	2222	1658	1249	1390	3491	87	2701	462	2405	353	701	1855	2853	2028	109	181	200	2367	4072	1035	696	2011	1679	228	1637	2215	3537	946	270	2746	346	3299
RALA	1694	1251	5766	2613	2050	4914	5936	2363	1006	3927	1754	4659	5262	2613	3622	4605	2867	5592	5272	2303	6258	7266	6503	1835	3908	4945	8728	5779	7006	7957	8640	5311	4363	6137	5125	3002	5410	5339	5323	2202	8337	5775	5323	11404	12491	5608	5420	7549	6327
MEMO1	191	317	276	458	276	275	423	245	161	383	318	451	467	422	557	483	198	690	457	260	233	749	396	405	233	359	728	318	462	462	583	517	256	500	630	782	581	426	331	663	645	586	505	793	650	361	441	429	468
ADGRG5	1027	390	272	18	840	28	1730	884	635	1094	1039	873	1125	70	15	784	508	425	273	10	164	103	433	84	722	355	1192	1337	115	70	399	798	1367	933	164	153	35	527	339	318	1103	39	35	763	1032	858	271	1715	61
DRG1	1247	1439	1710	2787	1626	2155	3363	1302	1221	1819	1567	4054	4100	2056	3890	2079	1801	3972	3241	2668	5259	3859	2710	4722	2226	3098	3221	5954	3619	6546	2696	3668	3757	3763	2591	3924	4862	1504	2375	3316	2467	3909	6808	4400	3610	2718	3510	3550	5281
KCNJ5	63	166	125	477	332	3	19	38	173	57	369	33	150	116	21	504	182	207	30	90	65	170	22	96	313	129	64	811	141	64	347	78	335	48	71	567	34	137	59	37	47	99	69	477	35	114	236	93	489
AKAP17A	1567	1694	1560	3026	2688	1806	1522	2295	1518	2564	2884	4271	2602	2355	1859	2923	4228	4694	2164	1535	2050	1777	3666	7118	2800	3370	5471	2081	1584	1380	3206	3647	4210	1681	3419	3815	7073	3870	1181	2269	2260	2844	2219	2648	7233	2317	2216	2186	2533
NSF	1653	1757	2653	3363	2917	1767	3657	2190	1582	2924	2081	4261	8875	2737	5811	4546	2829	2702	1725	1981	1791	6280	9883	2571	4005	7548	6390	7348	5407	7833	4602	7779	5392	4681	6460	2822	2093	5048	4504	3043	10727	3407	4979	5853	6490	4461	2758	5932	3487
GBP7	2	5	1	13	3	1	43	1	2	133	2	2	14	2	14	28	7	26	4	4	18	9	42	16	34	38	42	5	1	20	21	16	30	15	7	4	5	20	20	19	58	1	4	2	34	4	81	55	8
P2RX2	1	218	20	276	111	27	2	49	22	9	73	0	14	131	11	96	11	45	14	1	0	11	13	1	46	13	16	4	1	1	12	1	2	0	4	11	3	7	6	7	15	7	5	9	6	34	10	6	3
YEATS2	701	1633	2206	4962	1889	2278	6355	1753	559	3590	1811	6850	6617	5798	21009	5907	3808	6609	3051	2933	7319	6367	9205	7571	2286	4791	5524	6163	14331	28239	5827	6705	5446	4513	4063	13682	6042	5071	7929	2728	6021	5495	17307	14329	7569	4297	9927	6622	14291
RPS7	9153	13783	25090	18908	11073	29822	24156	9287	10800	24415	15013	29010	27422	27323	19011	19684	19142	84231	26982	18018	56898	24937	18647	42097	11912	25223	27022	47682	31556	23552	19965	24885	28550	38219	29984	25237	66304	26810	29185	52434	19540	33181	46628	23390	45915	35477	35170	23686	55187
FAM83A	126	1	5226	2	12	10399	287	38	2	538	210	4144	282	62	8692	12	167	49281	6489	1770	12389	20385	2188	6538	985	178	3269	12191	4915	32314	17405	459	3296	4538	49809	19694	21444	70	4240	4996	1043	6388	12679	11739	27127	436	8160	765	17319
DIS3L	1238	2005	1091	2844	1453	1555	3025	1229	1307	1403	1521	3678	2543	2788	3731	2319	3398	1879	1723	1115	1737	3321	2960	1776	1429	2395	2799	3216	2344	2545	2117	1990	5512	2418	1269	3767	2040	1491	1179	1531	2324	2537	4108	3002	2239	1557	3696	3051	2468
GYG1	968	3550	1375	7833	1319	2270	1665	1397	1009	1254	1407	2032	6584	5954	3560	3247	3167	5661	1644	2663	4747	1408	1619	4988	2023	2238	3624	5496	2519	3197	1771	3073	4444	3716	4710	3140	3162	2287	2879	2994	3219	4586	4231	4674	5529	2005	5882	2392	5975
CD1D	194	92	65	133	319	26	33	46	264	48	326	48	204	103	20	422	268	121	50	108	21	13	32	65	170	132	133	71	81	18	60	67	41	30	162	55	17	210	22	41	92	40	30	22	195	168	97	135	39
ANKRD27	1402	2619	2307	4743	2442	2939	5269	1698	1192	2540	2130	4908	3680	4527	4471	3151	2861	4832	2247	1869	2023	7355	5777	4210	3252	4536	4954	6814	10162	7095	5541	3573	3346	5880	4092	4207	2828	1981	3141	2451	8671	2798	5402	3477	8296	3170	4096	5116	4961
MSI2	2441	3546	923	6073	3458	1940	3972	2886	2216	6180	4586	20175	11142	4182	8923	14221	3890	4477	1873	1142	1353	11391	7978	2189	4646	10267	6358	7374	8117	8477	5806	12143	3498	4924	3414	6619	2597	13060	4663	5587	8185	4114	7092	5825	15928	7477	3738	5948	4742
GATD3B	109	47	112	95	211	83	161	92	92	129	155	99	116	59	114	119	737	192	39	84	112	185	79	26	106	358	160	263	106	152	114	27	161	96	61	139	66	67	265	129	96	122	187	192	205	125	90	199	230
CCDC126	460	377	282	1035	523	165	1032	499	312	508	517	856	1348	523	1120	736	527	284	294	332	301	1221	621	282	502	1263	1176	490	574	1070	940	823	1635	504	1338	331	587	1506	261	358	1940	557	701	1631	1369	889	561	827	534
ST20	32	64	39	84	74	56	180	31	25	70	110	253	928	80	263	170	151	104	172	56	106	300	318	73	300	202	546	175	111	210	254	136	147	109	306	209	339	150	102	299	203	308	217	197	140	152	354	211	176
NME9	31	53	11	120	74	21	69	48	32	170	89	21	115	38	317	55	49	49	17	32	15	27	43	21	98	46	152	8	23	54	66	103	26	62	48	186	29	89	50	47	81	43	49	47	56	102	57	103	16
HDGFL3	534	3075	807	7567	1143	2311	152	943	538	289	1219	458	1096	6513	4400	3174	1169	6537	2164	2614	3285	6084	199	7927	905	431	680	414	4396	4693	1792	299	560	436	3235	5077	5394	1300	1836	3561	688	3781	5472	4038	822	878	6074	620	3803
ARID5A	545	5001	594	13036	1196	1225	513	693	595	1207	988	1669	1548	10640	942	2856	2146	1991	1250	2401	2215	1330	924	2255	2142	2121	1708	1398	2343	888	1047	2127	2419	1533	1535	3520	1397	3401	807	3486	1989	1639	1592	1410	2216	1673	1698	1685	1014
DEFB135	0	0	0	0	0	0	0	0	0	8	0	0	0	0	0	3	0	0	0	0	0	0	0	0	0	0	0	0	0	0	0	0	9	0	0	0	0	0	0	0	0	0	0	0	0	0	0	0	0
GJD4	1	2	0	0	0	3	2	4	0	13	8	3	10	2	5	2	2	0	1	1	3	6	4	5	3	5	11	0	2	2	1	5	6	0	2	3	7	1	2	3	6	1	5	12	2	20	0	5	1
DEFB131A	5	0	0	0	1	0	0	2	0	3	2	0	0	0	0	0	0	0	2	0	0	0	0	0	0	0	0	0	0	0	0	0	0	0	0	0	0	0	0	0	0	0	0	0	0	0	0	0	0
RBMY1F	0	0	0	0	0	0	0	0	0	0	0	0	0	0	0	0	0	0	0	0	0	0	0	0	0	0	0	0	0	0	0	0	0	0	0	0	0	0	0	0	0	0	0	0	0	0	0	0	0
IZUMO1R	0	0	0	1	0	0	0	0	0	17	4	1	3	1	0	0	1	0	0	0	0	0	1	0	6	3	3	0	0	2	0	0	14	0	0	2	2	1	0	1	2	0	0	2	0	0	0	0	0
DPF1	9	29	12	45	35	290	29	17	22	73	33	42	81	346	464	37	73	251	281	48	361	1986	166	923	99	316	113	40	323	817	389	26	13	192	391	639	2208	22	720	169	68	360	808	253	123	75	684	55	499
OR10S1	0	0	0	0	0	2	0	0	0	7	1	0	0	0	1	0	0	0	0	0	0	1	0	0	0	2	0	0	0	3	3	0	0	0	1	0	6	0	2	0	0	0	0	0	1	0	0	0	0
AC002985.1	0	0	0	0	0	1	0	0	0	0	0	0	0	0	0	0	1	4	0	0	4	3	0	0	0	0	1	0	1	1	1	0	1	1	9	1	0	0	0	2	1	1	1	1	1	1	1	0	7
VPS50	792	1143	971	2406	1400	816	1259	1156	685	1284	1229	1270	3214	1635	2007	2894	2236	1269	1961	981	2179	2971	2902	1332	1957	1649	6200	2485	1798	3971	3537	2837	1108	3960	1058	4696	920	3531	1434	1617	4362	1537	1569	3717	2861	1934	4146	2664	2194
ZNF48	307	365	227	958	437	381	751	323	347	400	387	804	760	587	478	406	894	904	729	457	211	426	801	684	387	1033	878	1106	334	449	552	732	682	586	241	694	423	351	668	958	501	742	595	1179	1272	669	556	636	755
LRIT2	0	0	2	0	1	0	0	0	0	0	0	0	0	14	1	0	0	17	32	3	15	6	0	0	1	0	1	0	15	10	19	1	0	0	3	9	3	0	0	1	2	1	9	87	0	0	30	0	14
MISP	869	420	135	71	1304	1543	32328	2505	605	15330	732	27312	17357	172	485	12774	16	2685	1395	509	1508	308	36460	1253	11196	3563	16926	19473	1705	1106	15685	18804	12265	10767	2658	1568	1384	14253	402	173	46430	1112	1137	3220	28280	27333	945	55090	1028
ZSCAN5B	4	0	0	5	1	5	1	1	0	52	0	5	2	2	1	0	2	6	2	0	2	2	1	3	1	846	6	2	0	0	7	1	0	0	0	2	9	2	1	8	9	0	4	3	4	4	6	5	4
GPR34	122	135	39	1165	460	27	92	108	88	309	98	193	573	368	146	2503	379	213	72	416	389	201	244	869	418	499	470	147	578	269	648	200	159	554	89	175	89	919	73	163	237	151	77	186	282	217	349	309	78
LY9	63	45	202	14	215	27	40	12	90	269	48	168	121	63	214	860	106	257	104	29	44	32	39	91	369	78	134	28	34	50	233	80	33	44	3	27	70	287	12	158	45	37	83	20	362	256	67	131	74
PSAPL1	5364	595	8	4	7492	157	42	4848	2017	264	1401	92	44	11	3	370	2	3735	18	68	2	26	3	2	170	176	17	2	5	0	16	4	16	9	4	2	0	28	16	5	651	0	40	5	7276	1925	46	59	53
PPP1R3F	118	271	359	726	124	110	139	93	66	108	156	219	380	370	394	197	664	289	165	246	288	1167	159	119	177	80	255	81	186	405	272	97	971	82	252	120	289	115	296	284	127	826	269	719	113	252	352	197	268
SP9	0	0	0	0	0	242	0	1	0	1	21	5	4	13	57	0	2	361	11	33	33	82	2	10	5	0	0	2	135	29	1	1	0	0	13	55	174	0	35	0	9	30	18	124	0	2	12	2	6
REST	2230	3240	2533	6814	3216	2374	8258	3176	1621	3990	3382	7947	5698	6347	5252	7327	4784	4944	2478	1852	3175	5038	4081	2938	2917	5533	7066	4356	5341	8681	5816	5978	5931	6011	3248	8589	2778	5885	4214	2734	7127	3038	6118	9572	7125	3150	6401	8803	6359
JPT1	1299	585	4358	784	1952	4094	3834	3024	526	6460	1034	11347	17138	2928	6082	11786	3249	15755	5217	3464	15856	7512	15240	6382	6361	5250	8383	9356	11452	12467	5593	11950	7376	13921	14738	4747	15460	7787	13193	7210	11014	10742	13794	10940	8788	10681	6031	8037	11246
PDHA1	6608	3948	2172	4654	6525	2649	6090	7290	3758	5702	7790	7501	8705	4208	4362	4075	6926	3787	3413	2135	6245	4583	10305	16839	5123	7578	6174	8186	3583	3493	5139	6611	9591	5996	4999	5026	4571	6933	4371	5482	5392	3735	5940	3032	5899	4919	6191	5891	4197
NDOR1	532	725	920	1210	1075	1012	1629	1018	527	1178	1018	1777	1437	840	2306	1727	1704	3131	1147	572	5852	2515	3546	3561	1600	2106	3995	6690	2808	2440	2047	2091	3004	5569	673	2536	3054	1424	2748	1071	2655	2400	2509	2288	3396	2952	2552	2411	1027
TDP2	1460	1394	806	2465	1796	2219	4311	1775	1231	2584	1791	1992	1995	1934	7455	2352	1781	2859	2366	1688	2724	5213	1731	4793	3358	4023	4811	2932	5406	6141	2320	2614	3303	5102	3794	2427	3030	1965	2318	4448	3626	2030	4790	2420	2276	2213	4595	4452	1976
RPS27L	2185	2085	879	3418	2391	885	2619	2199	1643	4273	2779	5602	5298	2819	905	3492	2457	2324	1213	2514	2522	1611	3229	2850	2755	2192	4478	3190	2059	803	4053	2714	2232	2166	2469	1233	1837	3104	492	2224	3316	2022	1202	1451	2540	3881	2373	3148	1089
ANTXR2	820	13367	844	46592	2725	1487	3194	850	954	5212	1271	28549	7490	16836	1580	6491	6926	857	524	6592	2293	2549	1964	2601	7176	1648	5652	4716	4121	2229	2341	3612	5125	6213	2299	2554	1892	5450	1195	670	30997	960	492	4636	18079	5859	1585	5984	502
NEU3	705	748	272	1329	900	407	2328	1088	410	1114	1163	1394	1281	545	823	1307	489	1041	174	302	375	1379	2528	988	1052	2064	1474	730	1588	1025	902	1528	888	7774	379	1065	334	1542	331	471	1478	549	734	399	1720	1074	808	2042	416
ADH5	2188	8232	2903	17359	3567	6527	8639	2108	1986	7560	3772	5852	7036	15512	7544	6860	8281	6778	5758	5554	8133	9737	5080	7610	5140	10762	3985	4708	8871	6177	4890	5288	5212	5476	7856	8875	8161	6295	5690	12120	6168	7303	9906	6681	5966	3853	6167	7364	15673
ZMAT2	1347	1500	2336	2861	1962	2093	1862	1416	1253	2798	1736	1711	3806	2349	1913	2196	2653	3621	2482	2444	4339	1839	2355	4226	2186	2719	3141	4849	3220	4078	3229	2342	2366	4076	5452	1425	2861	2109	4885	2933	2318	2315	3582	3369	2605	2837	3790	2358	3485
ANXA13	11	84	3	41	9	33	1071	8	1	754	21	4822	528	37	10	728	20	37	17	38	2	25	246	31	76	679	699	1370	99	3	654	321	840	3	26	15	15	107	10	22	3559	37	5	9	529	1941	18	2312	16
PXMP2	2644	1119	289	403	2408	269	803	1564	2205	742	2610	537	741	291	782	366	344	346	207	370	702	332	681	3350	606	1828	625	867	504	618	346	656	311	622	233	530	382	439	831	737	1227	864	626	608	545	484	625	715	584
CCDC17	38	59	44	120	176	64	152	85	40	325	112	38	58	62	104	127	148	116	51	46	98	205	209	28	164	148	192	32	68	66	136	207	171	83	131	196	109	125	78	131	227	252	75	127	92	211	80	122	35
MKI67	319	274	3174	1239	1476	3649	22448	8814	232	8381	2215	53319	19136	5052	27678	20121	3149	19127	5276	6841	17859	13269	68904	19658	12882	15480	32014	37601	19778	40348	20063	14732	25124	51394	10093	41779	8090	20751	21135	2799	19151	9028	22944	19979	33828	12681	39597	37867	22744
NACC2	1173	8261	1795	25389	2270	3044	4854	2796	1489	1696	2040	4080	2926	13755	3291	3021	4440	3387	1330	5203	2517	1955	4043	3443	2621	1927	4102	3057	4326	1958	2678	2259	4213	6579	791	3109	2431	2526	2296	902	3413	2880	1910	4803	5505	3223	3813	5783	1163
AGT	158	163	19	3054	233	61	526	257	204	1000	220	852	8202	775	81	17422	115	97	7	934	29	98	643	1146	2408	63861	2521	1244	233	16	2243	2277	7925	85	40	27	152	17274	9	135	3150	98	166	42	5240	4459	90	4194	56
KIAA0895	2901	2599	151	1299	2548	231	1984	1387	3221	655	3681	2187	1310	894	1091	1600	697	873	303	411	686	2106	907	773	973	1572	2501	957	635	728	1246	932	592	5661	448	432	671	3809	583	309	1977	1062	578	1845	1625	1077	413	1472	525
C11orf94	0	7	21	2	4	1	4	8	6	3	6	10	10	8	14	6	14	7	9	4	4	26	9	6	8	14	12	0	3	10	11	10	2	6	7	26	34	12	29	9	19	2	4	15	4	1	31	3	12
GALNT14	275	27	1715	130	88	877	2	109	34	55	278	121	79	1237	221	24	1191	2600	1200	488	2730	1727	21	2033	81	1174	35	220	1304	781	242	6	35	8	185	2275	1796	41	244	2516	134	507	1993	1262	572	21	1349	37	1598
TNNT2	14	12	385	15	31	467	135	70	15	74	23	21	125	241	436	17	227	950	228	32	436	865	159	20	64	31	164	48	58	70	507	708	446	7	2063	1104	603	35	479	132	1075	30	142	688	52	240	288	67	240
GRIK1	6	105	8	82	315	13	23	45	20	74	71	21	31	20	54	63	58	18	26	41	30	62	17	47	37	30	90	10	21	40	102	18	11	5	62	38	50	37	27	52	82	54	73	20	62	96	66	34	12
PGM2L1	293	784	163	2046	627	85	4291	1252	297	1711	371	5663	5442	2007	3115	6857	602	212	883	936	642	4598	4416	1744	5281	4111	4145	1252	7738	1315	2282	2783	1968	6815	593	1033	709	8119	323	2743	4449	1091	902	1515	1483	5027	921	5621	469
EFR3A	2732	9015	3514	14482	4503	3150	11845	4275	1857	6655	3135	15503	10523	11518	8366	9812	7854	6975	4528	3646	7003	20417	10249	3351	4459	6033	12955	7080	15932	15460	9859	16422	9832	11796	13322	10265	5242	8588	6488	4407	25291	4874	10868	19113	8688	4648	8309	14551	7296
SHLD1	164	93	163	130	82	101	209	93	89	294	144	226	435	151	124	276	335	102	302	180	176	131	310	233	167	259	419	753	182	316	265	382	587	332	325	307	338	313	148	436	303	209	395	177	283	319	373	364	624
SYTL3	544	472	340	559	1008	123	220	543	672	463	746	262	371	518	247	579	289	461	201	195	293	187	317	143	365	211	708	296	555	147	516	406	222	133	164	380	171	440	187	244	384	108	182	209	927	295	293	642	219
SOD1	4254	4112	5021	8025	4692	6021	10695	3785	2689	4394	4545	8535	7964	7014	10253	6083	10845	10179	5225	4425	9743	14667	9970	13007	4887	9806	9924	8264	7234	8334	4074	9104	3378	6521	4581	4045	19651	6157	6400	20528	13180	30179	10485	9421	6660	7186	8117	15484	12167
CCL8	17	45	7	102	41	18	2	3	13	35	5	55	525	286	22	142	123	127	22	28	687	71	21	698	52	91	30	27	112	609	47	8	76	802	18	17	235	42	53	922	343	63	22	36	75	52	102	31	19
PTGFRN	1398	7648	4666	31180	2851	6073	6794	3160	1368	8975	2663	13494	7271	28116	16920	10636	14047	15709	9950	19979	29541	34690	12432	5296	5358	8268	8372	8483	38478	20741	16129	7705	12710	8886	22810	34849	9717	6562	14656	4784	21938	33684	28284	13739	11499	5507	31826	9877	24487
SFMBT1	760	1640	925	1365	1285	842	4094	1282	851	2249	1230	2337	1817	1112	1538	2093	707	1588	713	459	392	710	3239	1237	1498	2610	2463	1963	1072	2191	2038	3468	2643	3996	371	1222	350	2857	1046	753	4275	383	1012	657	1983	1229	761	4398	629
DHRS7	7723	2316	1665	2440	4744	1451	5056	7501	3073	1617	8165	1891	2897	1485	2093	2294	1462	3891	1044	1474	5347	2697	2320	1753	2842	7463	3236	2858	4062	5546	2104	2967	9722	4382	3158	1454	2833	2689	1590	3278	5066	1254	2042	2882	2551	2659	1450	4062	2406
ABCB7	998	965	958	1893	1252	1487	1889	1186	828	2251	1365	1873	2399	1446	1633	1652	2843	1659	726	695	2297	1402	1935	1926	1295	1710	1794	1736	2078	1369	2127	1968	1388	2111	1128	2174	669	1634	1510	373	2651	794	1526	1572	1982	1407	1996	2072	1778
OR2M7	0	0	0	0	0	0	0	0	0	25	0	1	0	0	0	0	0	0	0	0	0	0	0	0	0	0	3	0	0	0	0	0	0	0	0	0	0	0	0	0	0	0	0	2	0	0	0	0	0
ZDHHC16	1093	1002	976	1488	1851	1044	3134	1668	1140	2081	1825	2566	2002	996	1372	1703	1354	2653	1340	1322	3054	2711	3925	3401	1736	2561	2593	4160	2438	2252	1750	2522	2216	3837	2408	2034	2884	1881	1906	1817	2722	1851	3261	2417	2273	2477	2588	2522	2540
IQCF2	0	0	0	0	0	0	0	0	0	16	0	0	0	0	0	2	0	0	0	0	0	1	0	0	1	0	0	0	0	0	0	0	0	0	1	0	3	0	0	2	0	0	0	1	0	0	1	0	0
SPIN3	101	155	88	354	170	138	369	108	79	334	200	278	415	193	53	479	59	278	65	94	79	189	484	357	306	131	563	32	165	164	324	458	122	171	54	291	146	243	186	172	670	130	188	36	244	379	217	323	369
USP17L30	0	0	0	0	0	0	0	0	0	0	0	0	0	0	0	0	0	0	0	0	0	0	0	0	0	0	0	0	0	0	0	0	0	0	0	0	0	0	0	0	0	0	0	0	0	0	0	0	0
FOXF2	347	1559	342	8415	829	930	359	340	271	231	499	532	1103	7979	1957	2173	2579	422	347	3791	1640	1265	305	1034	1796	317	735	769	1975	1177	627	348	513	176	337	554	1364	1959	856	542	618	1317	1635	1761	432	1488	1302	876	794
P2RX7	53	211	269	546	303	949	48	40	58	529	79	136	336	546	175	1387	585	127	167	570	922	363	99	395	523	792	173	256	738	833	949	73	1006	299	423	581	513	524	108	239	112	293	211	1812	208	388	989	377	349
PSG8	0	0	1	0	1	1	0	0	0	68	0	0	0	0	0	0	0	2	0	4	7	0	0	1	0	2	17	0	1	0	0	0	17	0	0	2	1	0	0	1	0	0	0	0	0	0	2	0	0
TREH	68	276	222	93	126	45	270	177	75	217	101	30	27	33	26	99	31	1	9	33	3	19	39	3	25	40	32	12	22	2	15	80	33	5	4	24	5	42	30	2	284	7	6	11	17	85	6	88	1
CNTNAP3B	25	275	112	1009	236	263	11	21	26	67	153	35	57	1688	371	298	176	151	199	381	183	185	2	490	141	43	78	6	148	130	178	25	10	8	78	421	344	64	68	34	34	699	106	103	74	88	438	27	21
QSER1	1754	2219	2757	4506	3237	3774	4746	3889	1524	2402	3412	9185	5842	5516	17806	8447	4161	6567	3525	2469	5097	15776	4332	5868	3092	8109	6548	3022	12598	19934	12752	6956	7393	8192	6388	23873	5844	10411	8221	2098	1829	9047	14816	10870	6264	4501	11114	5724	8222
DZIP1L	119	294	73	933	370	135	977	287	109	284	194	97	2021	605	3824	1121	847	832	199	249	643	745	46	1265	1564	1488	631	136	1547	4136	356	897	87	1015	60	2003	763	1843	1984	289	127	1502	2575	2012	966	1294	1695	226	2981
OSR2	27	419	270	1887	321	1825	51	70	41	419	136	487	1133	919	737	1734	142	702	567	848	952	1104	746	387	947	150	968	821	771	520	1666	1228	497	642	750	846	1487	1537	301	76	1298	614	766	840	1558	876	591	615	239
NDP	11	9	6	28	14	1	11	4	1	25	10	64	717	18	19	31	4	1	2	0	0	1	43	22	131	5	448	22	69	0	1	7	16	121	5	18	3	24	10	17	48	3	15	3	100	21	9	22	14
AC022826.2	0	0	0	0	0	0	0	0	0	0	0	0	0	1	0	1	0	0	0	0	0	1	0	0	0	0	0	0	0	0	0	0	0	0	5	1	0	0	5	0	0	0	0	1	1	0	1	0	0
OR51S1	0	1	0	0	0	0	0	0	0	3	0	0	0	0	0	0	0	0	0	0	0	0	0	0	0	0	0	0	0	0	0	0	0	0	0	0	0	0	0	0	0	0	0	0	0	0	0	0	0
ACAA2	1434	2273	2475	4806	1942	1483	11199	723	650	4312	1378	3890	5569	2942	341	2890	1024	3376	443	2879	342	754	4113	2621	1875	16257	10488	4112	1005	433	2588	15522	5239	4307	664	867	697	2413	485	390	14793	1928	431	776	4733	3662	720	13966	4368
FOXI1	10	4	1	1	13	0	5	4	5	4	19	24	4	3	0	1	33	0	16	0	0	0	6	2	3	9	69	2	0	0	0	16	1	9	0	17	0	108	6	90	4	1	750	0	8	1	0	1	0
SFN	1979	317	102023	100	2052	132580	7992	4790	772	6854	2330	25487	7344	9328	46307	2402	26864	133566	102264	31037	238138	133448	6822	17850	11830	2362	6887	24219	87090	133606	98900	19241	9284	13438	532153	83153	272794	4377	168167	75693	17671	112508	94759	63066	35199	10378	76851	13942	104284
KLRG2	3	7	635	0	10	895	0	11	8	56	111	8	6	586	968	2	703	3252	1231	82	287	1197	1	95	8	32	14	35	582	797	226	1	2	83	82	417	1231	15	1547	148	44	1183	2438	974	39	6	337	55	1825
PAXIP1	508	752	745	1560	929	1194	1720	1151	460	1106	1022	1747	2288	1623	1296	2106	2077	2594	1657	605	770	2872	4510	980	1751	4132	3475	2785	1546	1892	2097	2798	2032	4589	1207	1964	1327	2100	2085	1140	1604	1885	3033	1967	2633	2250	1298	2275	2369
APELA	1	1	0	2	0	4	11	3	0	35	1	11	17	0	10	9	0	1	6	33	0	17	4	1	4	2	17	2	8	2	12	15	9	0	6	10	42	25	17	3	29	6	2	52	9	15	27	20	2
NRSN1	2	130	0	42	14	0	0	12	1	49	6	1	6	3	1	2	8	0	2	7	0	2	0	3	6	29	4	6	2	1	0	5	15	0	0	8	4	3	2	3	0	0	0	27	0	5	0	1	0
PRKAG2	1330	2223	674	3639	1890	856	1128	1822	1133	1458	2068	869	1476	2563	925	2452	1406	1677	1048	748	612	2180	3061	293	1775	2111	1980	933	1248	1007	1461	2765	1064	3358	1287	831	1041	2202	1017	762	3483	1695	1399	958	1886	1427	674	2003	1332
ZNF433	180	266	285	453	304	140	488	205	197	202	319	173	300	266	199	287	386	47	141	146	15	111	215	224	135	639	360	39	155	10	209	140	624	61	53	52	11	728	37	18	82	226	83	347	338	110	226	425	158
PHYKPL	1311	2243	1044	3944	3555	1301	1855	1969	1359	3919	2688	1200	1894	1868	2524	3070	3948	2230	1256	1753	1680	1607	2737	2264	2826	1775	3519	1341	1380	1924	2733	2919	2628	1359	1397	1907	1480	2649	1872	1894	4393	609	1331	1345	3488	2684	4231	2370	1549
FUOM	47	88	81	243	143	69	669	57	86	618	72	169	326	195	107	387	98	681	189	145	697	161	894	709	118	750	382	308	196	91	225	817	647	1131	621	134	563	180	333	194	488	256	494	365	735	315	248	821	408
BLM	56	72	150	95	215	195	838	375	52	594	210	2692	1918	443	1440	841	217	634	732	298	1228	1814	2386	2130	609	1211	2828	3667	1066	2568	1937	743	1972	2453	478	2603	990	1445	1185	587	770	2048	2256	895	1627	1429	1772	1490	1396
GNG12	4983	9532	15147	33583	9388	10735	12046	8685	3244	16351	6754	12992	12079	19656	12610	19753	16361	23048	12034	12538	15162	27674	10299	6923	10136	7259	12578	10536	19361	16806	19436	14936	13028	5431	12248	23104	7876	13318	11014	9396	35391	14236	10441	13383	15810	7927	19254	13847	18619
CNBD2	4	5	3	13	16	6	18	4	7	386	19	12	14	8	9	9	28	4	17	6	6	21	25	38	21	86	45	7	10	22	34	27	21	15	11	5	20	10	10	32	29	16	20	34	18	21	10	22	12
ZNF141	281	730	240	1245	636	164	22	512	283	281	699	76	566	622	2187	1205	903	760	274	298	242	357	1134	198	209	63	338	410	466	959	463	69	47	40	198	1411	198	1164	557	166	296	297	426	616	227	188	569	645	261
NMRAL1	1333	1087	1151	902	1762	1310	2148	1216	1390	1807	1809	2141	3205	1339	1739	1274	2776	3257	2205	1919	2730	2547	2271	3565	1602	3083	2523	3554	1527	2155	1169	2203	2456	2965	6130	2034	4718	1554	3722	4512	1825	3746	2638	1752	2054	2479	2452	2691	3526
ACTL7A	0	0	2	0	0	0	0	0	1	2	1	0	0	1	1	1	1	1	0	0	0	1	0	3	1	2	1	0	2	1	0	0	0	0	0	1	3	5	1	0	1	1	1	1	2	5	0	2	2
NAE1	737	1211	1405	2715	1136	2524	2851	1170	685	2427	1239	3617	3169	2270	3731	2501	3066	4062	2748	1257	3566	6321	2972	6158	1817	4508	4816	3316	3470	3530	2517	2959	2530	6925	5376	4620	4535	1327	3106	3749	4791	3272	7127	5291	8636	2357	3940	3703	5093
PAPOLG	697	1017	827	2947	1202	929	2773	941	536	1664	1231	2292	2134	2084	2471	2833	1914	3045	1138	1135	1682	2826	2281	1395	1355	1594	2736	1812	3353	3753	2734	1900	1452	2734	1641	4376	1591	2516	2181	1516	3156	1990	2520	2644	2930	1417	3098	2734	3500
CCT6B	128	299	73	143	221	110	330	111	137	121	203	109	97	87	198	54	150	164	178	40	64	148	108	39	50	54	144	19	51	118	122	135	195	103	77	31	158	52	183	129	283	185	130	496	225	172	141	208	139
OR4M1	0	0	0	0	0	0	0	0	0	1	0	0	0	0	0	0	0	0	0	0	0	0	0	0	0	0	0	0	0	0	0	0	0	0	0	0	0	0	0	0	0	0	0	0	1	0	0	0	0
CYP39A1	115	913	227	2098	229	108	512	135	128	139	184	242	175	357	343	209	500	16	317	395	865	1441	10	44	98	31	348	91	788	1434	401	11	48	13	205	328	129	51	31	529	290	149	81	297	60	80	820	118	58
OR51E1	25	28	7	150	31	1	92	103	17	30	51	93	569	134	33	136	18	35	14	123	17	60	83	140	21	94	110	84	73	56	80	81	251	113	9	22	31	126	86	36	181	29	56	23	138	75	68	342	29
SLC6A16	92	222	54	223	228	32	18	75	154	236	205	48	65	215	163	121	378	87	65	67	58	631	31	103	133	490	113	80	59	41	64	18	101	4	29	235	111	85	55	172	17	25	54	124	39	122	169	22	21
SCML1	421	1294	319	2267	1053	427	2399	812	435	2139	803	3550	4219	1238	2562	2258	496	867	634	599	1683	1271	9966	2621	1964	1177	4883	2086	588	2009	2727	3348	3575	587	1490	1776	544	3601	1007	901	2487	786	1342	595	2719	1349	1798	4278	1056
RRP1B	1467	2603	2340	5527	2288	4013	7516	2779	1601	1928	2660	4623	3865	3484	4652	4293	10008	7818	3440	2210	4672	9522	6525	5378	2570	7611	5791	3293	7467	9097	4524	5183	4283	6832	1954	5169	3098	3403	3822	4541	6580	5679	5368	5588	9403	3564	5556	7804	6273
JUNB	3740	18412	19185	65329	4166	41111	6778	5476	1824	5333	2677	10477	31912	30111	9719	17572	7502	61170	17156	10283	45295	12196	7359	5675	10181	8417	10230	10741	13843	32497	37382	6911	9499	8648	28005	19723	53116	24441	17079	36675	39350	36528	24108	14470	17559	9653	18846	14921	28539
PLEK2	306	93	503	19	283	975	2325	1670	141	2619	202	2230	2344	140	381	759	355	2564	929	1136	7333	2944	3921	3578	1948	1237	2768	2774	4032	5832	1185	6641	2184	6074	5545	1366	1815	2060	916	1016	4503	1285	2407	2411	3206	3792	1355	4749	2275
FCRL6	16	11	8	29	90	6	8	1	16	112	30	13	43	28	6	102	138	16	16	19	21	5	14	29	119	30	50	6	28	16	72	26	7	17	12	16	10	52	6	30	12	21	5	4	54	21	29	79	6
PLCXD2	197	104	40	30	117	366	124	218	155	144	194	226	254	36	169	154	18	138	107	12	26	114	135	84	231	323	202	65	142	331	107	77	177	48	962	378	143	337	418	37	154	75	439	53	180	92	272	192	128
ARF6	3562	3626	18926	7372	5576	13144	10399	5505	2876	5790	4048	9513	12205	9049	10520	8363	8649	19207	14867	5129	17675	14568	11189	6939	6289	11462	22383	13334	11056	20522	20068	16163	8409	20461	18326	11665	12055	8494	13656	7615	13221	5787	14465	20523	13584	13024	7780	15979	18359
DHCR7	1553	1286	3045	1976	1416	5727	26942	1597	1041	1854	5752	7777	5371	24456	9096	2451	204	10523	6279	1357	1669	9625	9000	8131	2875	7196	8321	4506	12659	5640	6627	4417	2340	9221	5515	36855	8163	3440	11727	22606	4476	16943	25038	7875	8312	4406	7275	19560	126765
HCAR2	5	12	2234	17	5	1610	3	11	9	70	28	169	205	350	1677	17	673	2394	1391	159	946	377	38	144	96	207	97	235	497	910	1366	8	28	21	1333	1097	1813	62	1724	525	156	461	1008	1122	1070	16	1414	40	6453
MSANTD3-TMEFF1	0	0	0	13	0	2	2	3	2	2	4	4	8	10	15	10	12	0	0	4	7	10	5	7	0	2	4	0	7	18	8	0	5	7	3	8	17	1	10	1	5	15	7	6	7	3	13	8	2
CCDC81	18	15	5	63	33	9	33	24	8	66	16	23	46	49	56	62	39	6	6	14	16	32	42	21	39	32	54	8	34	21	25	22	19	54	40	17	36	41	27	17	33	37	14	28	40	51	34	33	8
ACTR3B	120	171	142	321	254	355	394	252	197	287	290	263	453	245	163	413	330	370	289	173	216	776	689	367	323	630	424	817	308	405	333	829	350	772	270	304	478	399	463	554	289	473	846	464	412	704	205	526	674
KLHDC8B	357	601	1866	1392	412	586	233	354	244	384	462	201	627	1035	968	666	1567	3932	716	1217	1149	511	347	1004	403	1453	520	497	1373	456	1273	401	1966	883	1500	604	368	601	562	429	358	996	958	483	570	420	386	514	1369
ST8SIA5	87	61	1	20	192	9	3	80	11	129	162	19	12	8	17	10	13	12	8	25	4	14	5	8	18	12	57	5	3	147	38	16	25	4	51	15	12	22	33	105	101	115	9	8	5	19	10	9	11
TEDC1	196	368	285	410	273	297	727	645	164	380	327	711	773	640	686	432	303	617	1018	387	2304	845	1647	970	922	686	1043	2106	1070	1154	605	681	1357	2042	650	937	1517	662	1264	608	545	566	1731	1054	857	1032	671	1542	842
ATRIP	6	13	34	25	15	40	35	19	9	40	26	17	14	17	36	22	32	53	33	26	59	26	38	26	18	50	43	55	30	41	39	29	57	17	9	69	18	48	81	32	50	22	71	25	17	39	60	35	30
GALNT3	4169	2070	3300	279	6112	4028	37695	6707	3266	11391	4506	18878	24596	2441	6580	9984	1360	10104	5564	2997	3022	9092	10849	48	7585	3372	12030	14232	7531	9554	12420	12895	4484	19636	5015	8286	5679	20712	8234	3390	30614	2610	5812	2926	15769	10818	7380	19992	4113
SLC50A1	904	522	972	759	1324	1041	3963	1106	647	1929	1034	1882	1841	1264	1810	1746	2796	1559	1326	1332	2092	3031	2424	1664	1957	5299	2708	5840	2127	1540	1183	3184	3461	2358	5887	1159	3363	1995	3429	1906	6967	2818	2928	1999	1871	2814	1460	3913	2363
PHF7	121	165	146	297	207	238	492	136	134	305	215	107	96	274	396	192	396	565	160	110	218	594	107	355	163	305	327	452	452	519	265	158	305	314	138	288	193	148	647	109	242	134	416	292	269	255	347	412	211
DAB2	559	1571	429	12772	3367	294	574	672	486	1330	877	1980	4849	8903	815	16121	2025	892	506	4767	1731	4979	3510	8868	3512	7123	2954	5913	11743	1818	5963	816	2453	2419	775	1703	1938	6149	686	1549	6590	2192	1186	3500	2557	2603	4956	2778	955
CHODL	15	141	75	167	46	258	6	4	7	23	35	11	146	567	2498	25	772	245	78	54	30	1215	0	4	24	6	14	2	403	1028	66	6	4	1	106	124	977	40	889	1069	4	61	2079	103	13	14	366	14	996
FAIM	249	331	201	494	346	613	1290	268	250	533	408	590	1353	430	999	444	512	1340	560	204	357	878	428	1103	868	435	1338	572	537	1326	618	838	806	2532	370	1425	617	494	948	722	772	1141	770	1540	540	544	1091	1264	1583
GALNT10	3854	5329	867	11615	6719	3972	18742	9426	3569	5986	4819	8600	11222	5476	1296	7562	1925	1017	2974	6228	3856	4176	5818	9024	12015	3486	10351	7017	7658	3156	5679	4126	4267	969	3024	3295	1936	8216	1469	785	10895	1383	1337	5669	6075	6708	4112	12909	2313
VWA2	1088	1090	235	70	2087	314	13046	1566	1089	822	1561	5592	270	110	66	124	2008	161	442	59	43	209	2080	69	1843	154	1056	1107	281	13	499	3400	1972	2009	84	4330	39	1726	138	88	2001	333	212	905	265	593	327	6266	395
PELP1	1837	3678	2435	5291	2953	3832	3074	2684	1849	2647	3033	4234	5129	4974	6819	3902	5893	7848	5134	3799	8813	8588	5489	10795	4664	9260	6673	7433	11223	9824	5574	5016	4409	12342	4383	8638	6129	4151	5026	9871	5012	4193	7859	8642	6039	6727	5616	4156	4155
SH3RF1	1972	1986	1444	3876	4449	988	16089	4763	2121	5360	2446	16938	7407	1821	2355	7580	4327	2993	1094	805	1418	2758	4642	1232	8773	3356	4237	8340	3702	3253	4068	10208	4720	3717	1191	4822	1274	9723	1667	1195	19005	1709	2047	1852	11922	3891	1337	19666	1667
EBAG9	1246	956	596	1281	1465	908	2947	950	1375	1383	1614	1836	2848	897	1079	1404	1768	1736	1096	723	1628	1656	1528	1413	1233	1685	2361	2387	2052	1538	1185	3921	1514	3197	1210	1124	1279	1229	1079	1303	3897	1579	2161	3238	1633	1280	1332	2696	1739
MCCC2	5932	3342	2865	3801	5773	4706	7421	6650	3448	9172	6997	11593	10006	3036	4257	5697	4283	10432	4079	2743	3506	4796	9447	4472	5749	12421	8232	7763	5619	14758	5698	8949	8131	8298	8095	6578	2561	7847	7308	2994	13001	3608	5392	7434	12243	10305	8819	7758	5440
CERK	2234	4222	2357	7376	3241	4081	6891	2608	3425	5097	3295	6562	5557	3407	4769	4760	3057	3623	3826	2725	2599	4581	4184	3394	5051	1993	5671	5003	6075	3045	3494	6306	1343	3623	747	9180	1878	3321	4745	2328	6754	4271	4687	13811	5422	4020	6601	6749	6638
AL645922.1	0	0	0	2	0	0	0	0	0	3	0	1	3	3	0	2	0	0	0	4	1	0	4	0	2	1	1	0	2	0	1	7	0	1	0	0	0	6	0	2	0	0	0	0	0	3	0	3	0
NPY5R	5	16	1	14	15	0	2	3	8	7	15	0	7	3	5	22	0	1	0	1	0	5	1	0	4	3	0	0	1	0	0	2	7	0	0	14	1	8	4	1	1	0	2	2	0	2	0	2	0
C19orf57	51	61	269	61	72	344	193	206	33	225	75	126	154	104	129	115	564	227	385	190	502	197	98	247	178	693	1128	205	135	376	268	85	149	78	354	379	232	82	630	139	507	705	145	431	136	93	574	162	167
LIN28B	0	0	0	0	0	0	0	0	1	73	10	1	0	0	0	2	3	0	6	2	0	1	27	1	0	2144	4	0	96	340	0	1	1	0	1	259	2	0	2	208	424	28	52	4	0	7	1	0	0
TRIP13	113	67	227	147	142	507	452	458	75	762	391	2794	2699	359	2097	1298	567	1881	1451	2125	2483	6072	2339	6797	1480	1735	10304	3876	4114	6656	889	964	1134	2282	2811	4246	3060	826	4428	2599	1030	5362	6098	1833	1888	1707	4648	1183	3376
PRSS36	83	62	58	259	123	95	83	79	19	250	77	101	170	99	44	156	76	134	116	204	144	56	133	188	79	70	252	1140	119	45	165	61	3772	110	195	99	192	54	252	119	203	142	70	267	53	81	87	81	85
TLR10	55	23	313	13	102	31	44	8	11	108	54	81	109	98	35	772	235	522	332	4	42	8	14	19	390	43	91	7	82	16	66	106	8	12	24	40	25	180	12	43	18	16	30	28	88	303	138	97	60
CT47A3	0	0	0	0	0	0	0	0	0	0	0	0	0	0	0	0	0	0	0	0	0	0	0	0	0	0	0	0	0	0	0	0	0	0	0	0	0	0	0	0	0	0	0	0	0	0	0	0	0
PPAN-P2RY11	0	1	0	3	1	0	3	1	0	7	0	4	0	3	3	1	4	3	0	0	5	6	0	0	1	5	0	1	0	1	2	3	3	0	1	3	3	0	1	2	0	4	1	2	0	3	0	2	0
IL1A	6	1	821	4	5	526	9	2	2	84	37	395	524	22	89	86	6	2589	687	176	1780	1204	102	927	533	155	501	346	1357	2726	4206	64	60	318	6354	3072	1140	252	851	13044	316	1122	715	394	3185	29	2635	132	3813
FAM107B	11603	6165	1900	2952	17961	671	10072	22419	11935	5055	14444	10177	11191	2832	966	9700	1093	4373	3032	1216	2113	4561	1728	1497	10632	13396	8288	10629	1757	1275	4610	5955	1188	12185	695	2366	2027	20262	915	1967	2876	5119	871	1690	7392	28009	1494	10478	645
CALHM5	67	193	47	1734	336	58	155	88	47	451	150	263	1295	930	165	2592	380	299	24	632	215	817	1049	291	450	164	710	230	1236	136	492	76	433	215	78	123	302	605	74	83	269	139	138	854	240	650	831	1046	83
CCRL2	99	78	23	213	169	38	895	97	56	1120	46	446	1037	184	21	574	108	116	59	114	116	52	1168	165	913	604	705	2427	161	69	419	935	1310	116	64	41	44	668	71	179	2748	95	39	44	867	388	159	1294	80
ZNF157	0	6	1	27	3	1	2	3	3	14	18	1	3	10	1	9	13	2	12	5	1	4	13	23	2	52	3	1	5	24	7	3	24	3	3	6	7	3	2	4	2	3	11	7	1	3	18	3	14
HAUS4	367	401	508	817	548	399	1343	498	534	614	585	565	786	980	1135	793	1101	704	714	704	1208	1168	728	895	342	1802	855	2122	867	816	672	652	2136	1754	1195	1106	875	1056	1478	731	760	621	1850	3196	689	1173	661	1369	1702
HEY1	126	217	86	831	242	61	103	121	130	102	591	318	912	2182	5287	742	178	3593	340	493	237	1389	198	342	190	217	464	189	2589	374	477	125	342	219	156	4493	788	497	2737	4184	726	1337	7744	3931	207	318	1977	224	1248
GPR4	277	543	58	1310	367	54	166	394	136	171	214	928	1965	2922	397	1199	152	167	83	571	287	419	406	518	542	920	551	669	616	372	730	423	854	828	86	207	169	1510	379	305	2367	413	443	459	1422	804	838	1168	282
TRAPPC11	1777	2688	2263	5039	3033	2459	4637	2373	1477	2967	2829	5065	2687	2971	2571	4507	4731	4002	2234	1817	2716	4939	2978	2999	3063	3483	3298	4892	3581	5517	4434	3454	3178	3437	2966	5896	1285	3351	4563	1871	2846	1853	2840	4055	5397	1255	4973	4057	4607
PPFIA1	1694	3150	2301	6658	3172	2914	7206	2648	1559	5279	5359	7976	7237	10782	8445	7718	2439	5332	17321	8958	10485	7294	10915	4836	8109	4445	7455	7137	10464	52605	10755	7794	7631	43802	4398	50518	4297	7074	37821	24733	10433	4458	14323	54422	8001	6657	66577	9793	59210
COL23A1	102	218	18	373	279	29	109	30	72	214	979	197	171	112	72	233	75	102	18	111	74	49	51	202	138	93	154	49	275	48	113	87	34	63	49	738	48	116	66	119	159	54	97	58	197	211	126	180	38
MDK	1652	822	725	1289	2935	3120	720	1225	838	19088	3227	5650	21683	2104	9002	8762	12531	22257	4783	4220	4866	2687	12694	53859	9256	66819	19068	9533	5600	8065	14674	15541	6910	1939	1662	11832	20553	6398	29376	9630	16903	7725	14582	4424	12009	7169	5936	9226	6100
SLN	1	6	2	69	7	0	1	12	0	4	7	5	2	84	3	13	5	2	0	180	20	4	9	399	5	1	12	1	7	6	2	1	2	29	11	1	8	7	1	1	7	7	7	2	33	3	9	13	3
GH2	0	0	0	0	0	0	0	0	0	1	0	0	0	0	0	2	0	0	0	1	0	0	0	0	0	92	0	1	0	0	0	0	1	0	0	0	0	0	0	0	0	0	1	0	1	0	0	0	0
FAM220A	304	505	848	853	442	853	1942	304	356	784	479	892	1258	885	1210	1048	756	1455	1741	878	1487	2144	1206	1736	766	1628	1324	2036	2139	1907	1251	1280	1484	1200	1907	1583	1170	1178	2413	1188	2304	1952	2574	2786	1526	1213	1313	1601	2881
HCN2	118	191	2283	120	111	97	24	73	75	45	70	67	56	57	184	101	286	690	111	267	94	222	17	144	52	238	84	55	593	41	149	12	207	35	366	103	230	75	22	55	56	124	279	1473	114	81	146	101	46
TREX1	0	0	0	0	0	0	0	0	0	0	0	0	0	0	0	0	0	0	0	0	0	0	0	0	0	0	0	0	0	0	0	0	0	0	0	0	0	0	0	0	0	0	0	0	0	0	0	0	0
FBXW2	2538	4941	3150	9810	5272	4194	8631	4543	3002	3753	4476	8819	6263	7174	10536	7367	7488	10638	2988	3010	9410	5345	4687	8198	4787	13929	6369	7313	11092	10072	8522	6732	5036	5356	2584	6592	6109	6395	4620	2155	6912	5174	5209	9663	8774	5762	8004	8905	3878
SELENOO	1479	1533	2185	1881	1956	1648	2243	1546	1217	1346	1934	2350	1667	1827	3406	1660	1291	2980	2600	1423	4899	2142	1950	2012	1712	2086	2653	1668	2147	2089	2200	3873	799	1771	1660	3057	3994	1718	2437	2090	2224	2465	5446	4463	1628	2425	2290	2743	3426
HDHD3	3298	1390	2211	998	2949	1003	6746	2672	1752	3467	3307	4280	3027	924	2784	3429	2689	1844	1838	649	1730	1803	10038	1520	3616	5809	5431	8328	1048	990	3790	6422	1906	2229	2788	1212	3212	3559	2115	1445	7047	2657	3322	2742	3445	5003	1109	7806	2217
AAMP	3393	3303	3972	4797	4635	4389	7008	3406	3421	7691	4232	7847	7566	3039	3574	4206	3631	7560	3950	2257	5046	7017	7162	5478	5952	8610	7378	11466	8284	6641	4174	6906	5742	6179	6381	6099	4181	5544	6714	5666	8280	4349	7462	4499	9116	6390	4677	8522	8548
TMEM242	613	653	550	1640	743	526	1145	633	393	998	723	1794	1344	884	717	1016	885	976	427	686	1929	1130	445	1017	477	629	1366	1038	1879	780	824	690	685	1246	1988	1039	1344	1055	736	994	1184	1530	1127	1478	1044	962	1218	1305	959
HP1BP3	5597	10179	6289	22703	9681	7486	16797	8546	5010	11427	10630	17786	10745	17427	25171	16861	19896	17498	8715	10230	12600	25922	15541	11979	13385	14392	18200	8566	18676	19327	18236	15852	14066	9585	17463	30166	12265	13327	12882	11710	21415	17017	14899	16813	15682	9437	22646	17228	12007
NEDD1	416	850	653	1897	796	683	863	880	372	1141	724	2964	3515	2088	3126	2111	938	2152	1359	1381	4395	4408	2536	1716	1268	3481	2900	2079	4183	7471	1998	1461	1980	3296	2579	3906	2308	2292	2045	2213	2132	2745	3233	5058	3614	1082	4029	1504	2258
CT47A9	0	0	0	0	0	0	0	0	0	0	0	0	0	0	0	0	0	0	0	0	0	0	0	0	0	0	0	0	0	0	0	0	0	0	0	0	0	0	0	0	0	0	0	0	0	0	0	0	0
C1orf226	1127	1495	263	1607	1371	1893	3402	1598	726	2423	1881	4012	1946	2439	2165	1411	312	1907	2767	893	1645	3200	4512	666	2166	1392	2470	1818	1434	5038	1368	2531	2032	3046	183	5302	3234	3532	5581	400	6066	133	1330	1570	2631	2134	3304	3466	10942
GMEB2	558	1454	1130	2589	1054	1322	3063	830	696	1670	1091	2678	2146	2280	2736	1841	2937	2560	2250	1872	1743	2452	4535	3458	2083	3135	3009	4093	1778	4395	1973	3978	2345	3664	1252	3406	1806	2911	2379	2659	2704	2454	3221	1987	4976	2377	2031	4827	3070
IFT43	505	477	336	836	612	449	651	443	350	539	570	673	938	822	893	586	834	882	803	557	1269	1505	974	1484	822	855	749	1194	1269	1363	632	1325	834	1277	957	916	1571	689	1189	1398	1249	712	1508	1265	805	1101	746	913	1324
LRFN5	10	182	18	1197	103	74	11	17	13	29	23	21	51	285	28	153	34	27	2	94	16	32	2	8	61	172	54	8	132	2	23	30	33	4	8	26	34	85	16	3	40	4	8	212	32	40	25	14	0
CORIN	32	60	23	808	72	66	60	57	28	99	92	85	70	230	47	646	111	68	69	91	73	613	20	25	220	136	254	188	202	69	208	59	319	51	86	54	154	289	30	22	413	73	27	596	35	291	293	67	25
TBC1D1	908	5789	1055	19575	1995	2333	9282	1854	735	4651	1850	15306	6235	18421	2565	6658	3118	6355	1086	7186	1374	2244	6494	4459	5733	4028	5263	4428	4605	4262	2345	5971	1618	6737	1165	4631	931	3713	1823	984	11559	2053	1862	2620	6207	2396	2865	10898	2283
FMO4	372	258	143	334	514	48	503	463	290	379	517	314	553	255	433	469	431	29	342	213	278	293	336	143	366	182	346	247	157	177	304	546	515	125	490	1522	208	281	1115	669	1003	481	280	675	393	408	477	461	299
ZIC1	4	1	4	0	28	1	0	0	0	26	193	0	2	106	5	2	1	1	28	6	0	81	1	1133	1	0	20	0	543	1250	0	1	49	1	1910	201	437	2	305	10	0	136	5	556	2	18	974	0	2037
DCHS1	979	5873	917	31449	3835	701	1071	1676	944	648	2735	2290	3609	9633	1121	9053	2776	1002	183	5986	445	3359	1167	4420	3345	1871	2656	2254	5188	1104	3452	1276	3279	896	260	5118	1112	4681	894	464	5602	930	759	4803	2846	2998	2592	4521	807
MMGT1	1535	3519	1347	6735	2362	2092	5764	2373	1766	3808	2288	4584	7348	4589	3569	4357	4119	3080	2303	2636	5005	3219	4353	4344	3028	4805	5180	4717	6533	6241	4260	4712	3377	4712	2793	4393	1466	4328	4154	1720	9477	1974	2959	3200	3986	4368	3854	7736	4204
IL12RB2	20	22	24	111	46	97	46	48	16	115	34	61	82	62	86	171	189	2568	110	217	2775	1494	85	176	58	560	87	25	1348	1229	291	66	84	41	651	365	91	100	435	197	106	295	47	66	185	112	137	60	99
KLHL9	1618	2714	1546	6478	3231	1925	2667	2228	1336	1729	2479	3346	4541	3576	2525	4364	3902	3807	2268	1250	1926	2473	3415	2293	2694	4244	3364	2110	1022	3706	3902	4551	364	2992	1589	4310	2810	3340	1333	1872	2282	1339	2193	3549	6967	1564	4852	2310	2393
ZBTB40	1604	2659	1837	8097	2897	1805	4717	2499	1425	3167	2982	3785	2631	3745	3327	4271	3206	3791	1468	2131	2470	3120	4001	2074	3819	3293	3363	2127	3316	4009	4523	3253	3319	1719	3400	5716	1531	3329	2061	1245	3793	2022	2347	3402	4381	2238	4383	4428	1811
[truncated: 17,648 more rows]
[truncated: 122 more columns]

## Sheet: TCGA-ESCA.GDC_phenotype
submitter_id.samples	additional_treatment_completion_success_outcome	age_at_initial_pathologic_diagnosis	age_began_smoking_in_years	amount_of_alcohol_consumption_per_day	barretts_esophagus	batch_number	bcr	bcr_followup_barcode	bcr_followup_uuid	submitter_id	city_of_procurement	clinical_M	clinical_N	clinical_T	clinical_stage	columnar_metaplasia_present	columnar_mucosa_dysplasia	columnar_mucosa_goblet_cell_present	country_of_birth	country_of_procurement	day_of_dcc_upload	day_of_form_completion	days_to_initial_pathologic_diagnosis	esophageal_tumor_cental_location	file_uuid	frequency_of_alcohol_consumption	goblet_cells_present	h_pylori_infection	history_of_esophageal_cancer	history_of_neoadjuvant_treatment	informed_consent_verified	init_pathology_dx_method_other	initial_diagnosis_by	initial_pathologic_diagnosis_method	lost_follow_up	lymph_node_examined_count	lymph_node_metastasis_radiographic_evidence	month_of_dcc_upload	month_of_form_completion	neoplasm_histologic_grade	number_of_lymphnodes_positive_by_he	number_of_lymphnodes_positive_by_ihc	number_of_relatives_diagnosed	number_pack_years_smoked	other_dx	pathologic_M	pathologic_N	pathologic_T	patient_id
[truncated: 251 more rows]
[truncated: 78 more columns]

[truncated: 1 more sheets: TCGA-ESCA.survival]
